# Supplementary material for: The Monongahela tradition in “real time”: Bayesian analysis of radiocarbon dates
Source: PLoS One. 2022 Oct 26;17(10):e0276014. doi: 10.1371/journal.pone.0276014 (PMC9605291; doi:10.1371/journal.pone.0276014)
Supplement: S1 Table — (XLSX) [file pone.0276014.s001.xlsx]

## Sheet: 14C dates
Culture-Historical Time Period	Site Name	Component	ST	CO	NO	Laboratory Number	Date citation formula	Date citation text	Uncalibrated Radiocarbon Calendar Age	Radiocarbon Age (BP)	1σ	∂13C	Sample	Provenience, Sample and Associations	References
Early Middle Monongahela	Ashmore Farm		36	Wh	675	A-10696	#REF!	525 ± 45 B.P. (cal 2 sigma A.D. 1308 to 1449)	A.D. 1425±45	525	45			Feature 4b.	Hart, Nass and Means (2005)
Early Middle Monongahela	Ashmore Farm		36	Wh	675	A-10697	#REF!	570 ± 80 B.P. (cal 2 sigma A.D. 1274 to 1455)	A.D. 1380±80	570	80			Feature 240.	Hart, Nass and Means (2005)
Early Middle Monongahela	Ashmore Farm		36	Wh	675	A-10699	#REF!	600 ± 40 B.P. (cal 2 sigma A.D. 1295 to 1412)	A.D. 1350±40	600	40			Feature 238.	Hart, Nass and Means (2005)
Early Middle Monongahela	Ashmore Farm		36	Wh	675	A-10700	#REF!	575 ± 40 B.P. (cal 2 sigma A.D. 1298 to 1426)	A.D. 1375±40	575	40			Feature 178.	Hart, Nass and Means (2005)
Early Middle Monongahela	Ashmore Farm		36	Wh	675	A-10701	#REF!	590 ± 40 B.P. (cal 2 sigma A.D. 1296 to 1417)	A.D. 1360±40	590	40			Feature 196.	Hart, Nass and Means (2005)
Early Middle Monongahela	Ashmore Farm		36	Wh	675	A-10705	#REF!	705 ± 55 B.P. (cal 2 sigma A.D. 1218 to 1396)	A.D. 1245±55	705	55			Feature 193.	Hart, Nass and Means (2005)
Early Middle Monongahela	Ashmore Farm		36	Wh	675	A-10706	#REF!	640 ± 40 B.P. (cal 2 sigma A.D. 1282 to 1401)	A.D. 1310±40	640	40			Feature 197.	Hart, Nass and Means (2005)
Early Middle Monongahela	Ashmore Farm		36	Wh	675	A-10707	#REF!	630 ± 50 B.P. (cal 2 sigma A.D. 1281 to 1409)	A.D. 1320±50	630	50			Feature 203.	Hart, Nass and Means (2005)
Early Middle Monongahela	Ashmore Farm		36	Wh	675	A-10708	#REF!	630 ± 60 B.P. (cal 2 sigma A.D. 1276 to 1416)	A.D. 1320±60	630	60			Feature 183.	Hart, Nass and Means (2005)
Early Middle Monongahela	Ashmore Farm		36	Wh	675	Beta-48175	#REF!	540 ± 50 B.P. (cal 2 sigma A.D. 1300 to 1446)	A.D. 1410±50	540	50			Feature 8 (1980-1983 Eisert excavation).	Martindale et al. (2021)
Early Monongahela?	Brokaw		33	Bl	6	Dic-392	#REF!	740 ± 55 B.P. (cal 2 sigma A.D. 1173 to 1390)	A.D. 1210±55	740	55		charcoal	Pit hearth in units 27-28-U-V.	Pickenpaugh (1981c:38; 1982:40, Table 1).
Early Monongahela?	Brokaw		33	Bl	6	N-3481	#REF!	505 ± 75 B.P. (cal 2 sigma A.D. 1289 to 1621)	A.D. 1445±75	505	75		charcoal	Pit hearth in units 27-28-U-V.	Pickenpaugh (1981c:38; 1982:40, Table 1).
Early Monongahela?	Brokaw		33	Bl	6	N-3482	#REF!	525 ± 75 B.P. (cal 2 sigma A.D. 1283 to 1616)	A.D. 1425±75	525	75		charcoal	Hearth in unit K-31.	Pickenpaugh (1981c:38; 1982:40, Table 1).
Early Monongahela?	Brokaw		33	Bl	6	N-3483	#REF!	460 ± 55 B.P. (cal 2 sigma A.D. 1322 to 1631)	A.D. 1490±55	460	55		charcoal	Hearth in unit K-101.	Pickenpaugh (1981c:41; 1982:40, Table 1).
Early Monongahela?	Brokaw		33	Bl	6	TEM-169	#REF!	620 ± 70 B.P. (cal 2 sigma A.D. 1272 to 1430)	A.D. 1330±70	620	70		charcoal	Hearth in unit K-31.	Pickenpaugh (1981c:38; 1982:40, Table 1).
Early Monongahela?	Brokaw		33	Bl	6	TEM-185	#REF!	590 ± 80 B.P. (cal 2 sigma A.D. 1273 to 1446)	A.D. 1360±80	590	80		charcoal	Hearth in unit 1-P.	Pickenpaugh (1981c:39; 1982:40, Table 1).
Early Monongahela?	Brokaw		33	Bl	6	UGa-3429	#REF!	405 ± 65 B.P. (cal 2 sigma A.D. 1421 to 1641)	A.D. 1545±65	405	65		charcoal	Hearth in unit K-101.	Pickenpaugh (1981c:41; 1982:40, Table 1).
Early Monongahela?	Brokaw		33	Bl	6	UGa-3430	#REF!	520 ± 65 B.P. (cal 2 sigma A.D. 1291 to 1483)	A.D. 1430±65	520	65		charcoal	Midden in unit K-1.	Pickenpaugh (1981c:39; 1982:40, Table 1).
Early Monongahela?	Brokaw		33	Bl	6	UGa-3943	#REF!	390 ± 70 B.P. (cal 2 sigma A.D. 1422 to 1646)	A.D. 1560±70	390	70		charcoal	Hearth in unit K-3.	Pickenpaugh (1981c:40; 1982:40, Table 1).
Early Monongahela	Campbell Farm		36	Fa	26	ISGS-A1335	#REF!	730 ± 20 B.P. (cal 2 sigma A.D. 1260 to 1291)	A.D. 1220±20	730	20		maize	Feature 358	Johnson 2009, personal communication
Early Monongahela	Campbell Farm		36	Fa	26	ISGS-A1336	#REF!	835 ± 20 B.P. (cal 2 sigma A.D. 1168 to 1257)	A.D. 1115±20	835	20		maize	Feature 408	Johnson 2009, personal communication
Early Monongahela	Campbell Farm		36	Fa	26	AA-40132	#REF!	462 ± 38 B.P. (cal 2 sigma A.D. 1403 to 1610)	A.D. 1488±38	462	38		bean	Bean from Feature 352, back-filled detached semi-subterranean storage pit.	Hart et al. (2002:381)
Early Monongahela	Campbell Farm		36	Fa	26	AA-40133	#REF!	794 ± 38 B.P. (cal 2 sigma A.D. 1172 to 1280)	A.D. 1156±38	794	38		maize	Maize kernels from Feature 352.	Hart et al. (2002:381).
Early Monongahela	Campbell Farm		36	Fa	26	Dic-2240	#REF!	780 ± 50 B.P. (cal 2 sigma A.D. 1157 to 1296)	A.D. 1170±50	780	50		charcoal	Feature 352, wood charcoal.	Martindale et al. (2021)
Early Monongahela	Campbell Farm		36	Fa	26	Dic-2241	#REF!	530 ± 45 B.P. (cal 2 sigma A.D. 1307 to 1447)	A.D. 1420±45	530	45			S5 E240, midden, 2-4 in.	Martindale et al. (2021)
Early Middle Monongahela	Campbell Farm		36	Fa	26	ISGS-A0773	#REF!	515 ± 35 B.P. (cal 2 sigma A.D. 1321 to 1448)	A.D. 1435±35	515	35		bean	½ bean cotyledon from Feature 136, semi-subterranean, pear-shaped storage structure attached to House 4.	W.C. Johnson (2007, pers. Comm.).
Early Middle Monongahela	Campbell Farm		36	Fa	26	ISGS-A0774	#REF!	515 ± 30 B.P. (cal 2 sigma A.D. 1326 to 1445)	A.D. 1435±30	515	30		maize	1 maize kernel from Featire 136.	W.C. Johnson (2007, pers. Comm.).
Early Middle Monongahela	Campbell Farm		36	Fa	26	SI-3672	#REF!	550 ± 60 B.P. (cal 2 sigma A.D. 1296 to 1445)	A.D. 1400±60	550	60		collagen	Collagen from Burial 41, Feature 88 in House 1, a probable early charnel house.	Adovasio and Johnson (1981:77, Table 6).
	Consol		36	Wm	100	Beta-258178				2830	50	-25.9	charcoal	Feature 681	Martindale et al. (2021)
	Consol		36	WM	100	Beta-299409				2550	30	-23.4	charred material	FS7674	Martindale et al. (2021)
	Consol		36	Wm	100	ISGS-A2880				1835	25				Martindale et al. (2021)
Early Monongahela	Consol		36	Wm	100	ISGS-6006	#REF!	940 ± 70 B.P. (cal 2 sigma A.D. 981 to 1253)	A.D. 1010±70	940	70		charcoal	Feature 245, adjacent to single palisade located outside and perpendicular to multiple palisades surrounding later villages.	Martindale et al. (2021)
	Consol		36	Wm	100	Beta-240471				900	60	-26.3	charcoal	Feature 419	Martindale et al. (2021)
	Consol		36	Wm	100	A1337	#REF!	795 ± 20 B.P. (cal 2 sigma A.D. 1216 to 1271)	A.D. 1155±20	795	20	-8.1	maize	Feature 245	Martindale et al. (2021)
	Consol		36	Wm	100	A1338	#REF!	680 ± 20 B.P. (cal 2 sigma A.D. 1276 to 1386)	A.D. 1270±20	680	20	-9.6	maize	Feature 460	Martindale et al. (2021)
Early Middle Monongahela	Consol		36	Wm	100	Beta-164643	#REF!	640 ± 70 B.P. (cal 2 sigma A.D. 1261 to 1426)	A.D. 1310±70	640	70	-25	charcoal	Feature 49, Burial 6, over-lapped by charnel house.	Martindale et al. (2021)
	Consol		36	Wm	100	Beta-240465				570	60	-25.2	charcoal	Feature 468	Martindale et al. (2021)
	Consol		36	Wm	100	ISGS A4070				555	15	-8	maize	B59, Feature 1228	Martindale et al. (2021)
Early Middle Monongahela	Consol		36	Wm	100	Beta-172012	#REF!	550 ± 60 B.P. (cal 2 sigma A.D. 1296 to 1445)	A.D. 1400±60	550	60	-26	charcoal	Feature 36, Burial 4, in charnel house.	Martindale et al. (2021)
Early Middle Monongahela	Consol		36	Wm	100	Beta-189627	#REF!	550 ± 50 B.P. (cal 2 sigma A.D. 1299 to 1442)	A.D. 1400±50	550	50	-25.8	charcoal	Feature 175, Burial 8.	Martindale et al. (2021)
	Consol		36	Wm	100	Beta-149289	#REF!	540 ± 50 B.P. (cal 2 sigma A.D. 1300 to 1446)	A.D. 1410±50	540	50	-25	charcoal	Feature 3, Burial 1.	Martindale et al. (2021)
	Consol		36	WM	100	Beta-299410			A.D.1410±30	540	30	-24.1	charred material	FS8397	Martindale et al. (2021)
Early Middle Monongahela	Consol		36	Wm	100	Beta-172013	#REF!	490 ± 50 B.P. (cal 2 sigma A.D. 1311 to 1609)	A.D. 1460±50	490	50	-27	charcoal	Feature 130, pear-shaped pit attached to house 6Gh1.	Martindale et al. (2021)
Early Middle Monongahela	Consol		36	Wm	100	Beta-189128	#REF!	470 ± 70 B.P. (cal 2 sigma A.D. 1306 to 1634)	A.D. 1480±70	470	70	-26	charcoal	Feature 190.	Martindale et al. (2021)
Late Middle Monongahela	Consol		36	Wm	100	ISGS-A0767	#REF!	450 ± 30 B.P. (cal 2 sigma A.D. 1415 to 1480)	A.D. 1500±30	450	30		bean	2 bean cotyledon halves from Feature 266 in House 7Gh.	Martindale et al. (2021)
Late Middle Monongahela	Consol		36	Wm	100	ISGS-A0766	#REF!	405 ± 30 B.P. (cal 2 sigma A.D. 1434 to 1624)	A.D. 1545±30	405	30		maize	2 maize kernels from Feature 266, small pit in House 7Gh, with an attached semi- subterranean and roofed pear-shaped storage structure and located inside a double stockade line.	Martindale et al. (2021)
Early Monongahela	Drew		36	Al	62	Beta-31450	#REF!	810 ± 60 B.P. (cal 2 sigma A.D. 1046 to 1289)	A.D. 1140±60	810	60		charcoal	Feature B, refuse pit	George (1995:36)
Early Monongahela	Drew		36	Al	62	Beta-31451	#REF!	830 ± 50 B.P. (cal 2 sigma A.D. 1046 to 1279)	A.D. 1120±50	830	50		charcoal	Feature K, refuse pit	George (1995:36)
Middle Monongahela	Fort Hill	II	36	So	2	AA-53659	#REF!	695 ± 38 B.P. (cal 2 sigma A.D. 1257 to 1393)	A.D. 1255±38	695	38	-16.05	residue	Organic residue from a sherd from Feature 40.	Means (2005:55)
Middle Monongahela	Fort Hill	II	36	So	2	AA-53660	#REF!	1026 ± 36 B.P. (cal 2 sigma A.D. 898 to 1150)	A.D. 924±36	1026	36	-8.2	shell	Shell removed from a shell-tempered sherd from Feature 85, a hearth.	Means (2005:55)
Middle Monongahela	Fort Hill	I	36	So	2	AA-53663	#REF!	763 ± 43 B.P. (cal 2 sigma A.D. 1181 to 1295)	A.D. 1187±43	763	43	-21.35	residue	Organic residue from Feature 28, a free- standing post-enclosed feature.	Means (2005:55)
Middle Monongahela	Fort Hill	I	36	So	2	AA-53664	#REF!	693 ± 39 B.P. (cal 2 sigma A.D. 1256 to 1395)	A.D. 1257±39	693	39	-18.84	residue	Organic residue from a sherd from Feature 29.	Means (2005:55)
Middle Monongahela	Fort Hill	I	36	So	2	AA-53666	#REF!	582 ± 57 B.P. (cal 2 sigma A.D. 1291 to 1431)	A.D. 1368±57	582	57	-18.06	residue	Organic residue from a sherd from Feature 35.	Means (2005:55)
Middle Monongahela	Fort Hill	I	36	So	2	AA-53667	#REF!	847 ± 35 B.P. (cal 2 sigma A.D. 1050 to 1265)	A.D. 1103±35	847	35	-14.28	residue	Split sample, organic residue from a sherd from Feature 49.	Means (2005:55)
Middle Monongahela	Fort Hill	I	36	So	2	AA-53667	#REF!	802 ± 34 B.P. (cal 2 sigma A.D. 1176 to 1276)	A.D. 1148±34	802	34	-14.8	residue	Split sample, organic residue from a sherd from Feature 49.	Means (2005:55)
Middle Monongahela	Fort Hill	I	36	So	2	AA-53669	#REF!	754 ± 34 B.P. (cal 2 sigma A.D. 1218 to 1289)	A.D. 1196±34	754	34	-13.46	residue	Organic residue from a sherd from Feature 12.	Means (2005:55)
Middle Monongahela	Fort Hill	II	36	So	2	AA-53670	#REF!	366 ± 46 B.P. (cal 2 sigma A.D. 1448 to 1637)	A.D. 1584±46	366	46	-25.77	charcoal	Wood charcoal from Feature 85, a hearth.	Means (2005:55)
Middle Monongahela	Fort Hill	II	36	So	2	AA-53672	#REF!	753 ± 41 B.P. (cal 2 sigma A.D. 1190 to 1379)	A.D. 1197±41	753	41	-26.38	charcoal	Wood charcoal from Feature 85, a hearth.	Means (2005:55)
Middle Monongahela	Fort Hill	I	36	So	2	AA-53673	#REF!	658 ± 33 B.P. (cal 2 sigma A.D. 1277 to 1395)	A.D. 1292±33	658	33	-15.7	residue	Organic residue from a sherd from Feature 35.	Means (2005:55)
Middle Monongahela	Fort Hill	I	36	So	2	AA-58578	#REF!	990 ± 69 B.P. (cal 2 sigma A.D. 897 to 1210)	A.D. 960±69	990	69	-12.88	residue	Organic residue from a sherd from Feature 12.	Means (2005:55)
Early Monongahela	Gensler		36	Gr	63	Dic-2599	#REF!	630 ± 65 B.P. (cal 2 sigma A.D. 1271 to 1422)	A.D. 1320±65	630	65		charcoal	Feature 47.	NPW Consultants, Inc. (1983:202)
Early Monongahela	Gensler		36	Gr	63	Dic-2600	#REF!	650 ± 55 B.P. (cal 2 sigma A.D. 1271 to 1409)	A.D. 1300±55	650	55		charcoal	Feature 1.	NPW Consultants, Inc. (1983:202)
Early Monongahela	Gensler		36	Gr	63	Dic-2601	#REF!	690 ± 50 B.P. (cal 2 sigma A.D. 1227 to 1397)	A.D. 1260±50	690	50		charcoal	Feature 30.	NPW Consultants, Inc. (1983:202)
Middle Monongahela	Gnagey No. 3	1 (inner village)	36	So	55	AA-29117	#REF!	610 ± 55 B.P. (cal 2 sigma A.D. 1284 to 1417)	A.D. 1340±55	610	55		bean	Bean from Feature 30, section of inner, earlier stockade trench.	Hart and Scarry (1999:656).
Middle Monongahela	Gnagey No. 3	2 (outer village)	36	So	55	AA-29118	#REF!	635 ± 45 B.P. (cal 2 sigma A.D. 1282 to 1405)	A.D. 1315±45	635	45		bean	Bean from Feature 13D, segment of outer, later village stockade trench.	Hart and Scarry (1999:656).
Middle Monongahela	Gnagey No. 3	1 (inner village)	36	So	55	AA-53306	#REF!	713 ± 34 B.P. (cal 2 sigma A.D. 1227 to 1387)	A.D. 1237±34	713	34	-24.2	bean	Section of a bean cotyledon from Feature 122, a segment of inner, earlier village stockade trench.	Means (2005:55)
Middle Monongahela	Gnagey No. 3	2 (outer village)	36	So	55	AA-53307	#REF!	202 ± 33 B.P. (cal 2 sigma A.D. 1645 to 1955)	A.D. 1748±33	202	33	-9.5	maize	Maize cob from Feature 88, a smudge pit.	Means (2005:55)
Middle Monongahela	Gnagey No. 3	2 (outer village)	36	So	55	AA-53308	#REF!	246 ± 33 B.P. (cal 2 sigma A.D. 1522 to 1955)	A.D. 1704±33	246	33	-7.9	maize	Maize cob from Feature 144, a smudge pit.	Means (2005:55)
Middle Monongahela	Gnagey No. 3	1 (inner village)	36	So	55	AA-53310	#REF!	692 ± 46 B.P. (cal 2 sigma A.D. 1227 to 1396)	A.D. 1258±46	692	46	-7.9	maize	Maize kernel from Feature 4, a segment of inner, earlier village stockade trench.	Means (2005:55)
Middle Monongahela	Gnagey No. 3	2 (outer village)	36	So	55	AA-53311	#REF!	590 ± 50 B.P. (cal 2 sigma A.D. 1291 to 1423)	A.D. 1360±50	590	50	-9.68	maize	Maize kernel from Feature 15, a post-enclosed free- standing feature.	Means (2005:55)
Early Middle Monongahela	Godwin-Portman		36	Al	39	Beta-153248	#REF!	520 ± 60 B.P. (cal 2 sigma A.D. 1297 to 1467)	A.D. 1430±60	520	60		charcoal	Feature 14.	George (2007)
	Godwin-Portman		36	Al	39	Beta-153000	#REF!	680 ± 60 B.P. (cal 2 sigma A.D. 1227 to 1406)	A.D.1270±60	680	60		charcoal	Feature 13	George (2007)
Early Monongahela	Grays Landing 1		36	Fa	363	Beta-23591	#REF!	560 ± 70 B.P. (cal 2 sigma A.D. 1287 to 1446)	A.D. 1390±70	560	70		charcoal	Feature 2 (Phase II).	Goodwin (1989:148)
Early Monongahela	Grays Landing 1		36	Fa	363	Beta-31810	#REF!	830 ± 70 B.P. (cal 2 sigma A.D. 1041 to 1281)	A.D. 1120±70	830	70		charcoal	Feature 1	Goodwin (1989:149)
Early Monongahela	Grays Landing 1		36	Fa	363	Beta-31811	#REF!	830 ± 70 B.P. (cal 2 sigma A.D. 1041 to 1281)	A.D. 1120±70	830	70		charcoal	Feature 28.	Goodwin (1989:149)
Early Monongahela	Grays Landing 1		36	Fa	363	Beta-31812	#REF!	450 ± 70 B.P. (cal 2 sigma A.D. 1321 to 1638)	A.D. 1500±70	450	70		charcoal	Feature 28	Goodwin (1989:149)
Early Monongahela	Grays Landing 1		36	Fa	363	Beta-31813	#REF!	970 ± 80 B.P. (cal 2 sigma A.D. 895 to 1223)	A.D. 980±80	970	80		charcoal	Feature 28.	Goodwin (1989:149)
Early Monongahela	Grays Landing 1		36	Fa	363	Beta-31814	#REF!	860 ± 60 B.P. (cal 2 sigma A.D. 1038 to 1265)	A.D. 1090±60	860	60		charcoal	Feature 20	Goodwin (1989:149)
Middle Monongahela	Grays Landing 2		36	Fa	368	UGa-5953	#REF!	151 ± 45 B.P. (cal 2 sigma A.D. 1666 to 1953)	A.D. 1799±45	151	45		charcoal	Feature 98.	Archaeological and Historical Consultants, Inc. (1990:138, Table 5.71).
Middle Monongahela	Grays Landing 2		36	Fa	368	UGa-5954	#REF!	397 ± 79 B.P. (cal 2 sigma A.D. 1405 to 1658)	A.D. 1553±79	397	79		charcoal	Feature 118.	Archaeological and Historical Consultants, Inc. (1990:138, Table 5.71).
Middle Monongahela	Grays Landing 2		36	Fa	368	UGa-5955	#REF!	559 ± 50 B.P. (cal 2 sigma A.D. 1298 to 1438)	A.D. 1391±50	559	50		charcoal	Feature 128.	Archaeological and Historical Consultants, Inc. (1990:138, Table 5.71).
Middle Monongahela	Grays Landing 2		36	Fa	368	UGa-5958	#REF!	362 ± 48 B.P. (cal 2 sigma A.D. 1449 to 1638)	A.D. 1588±48	362	48		charcoal	Feature 115.	Archaeological and Historical Consultants, Inc. (1990:138, Table 5.71).
Middle Monongahela	Grays Landing 2		36	Fa	368	UGa-5964	#REF!	254 ± 58 B.P. (cal 2 sigma A.D. 1466 to 1955)	A.D. 1696±58	254	58		charcoal	Test Unit 21-C, L, A6.	Archaeological and Historical Consultants, Inc. (1990:138, Table 5.71).
Middle Monongahela	Grays Landing 2		36	Fa	368	UGa-5966	#REF!	160 ± 53 B.P. (cal 2 sigma A.D. 1660 to 1953)	A.D. 1790±53	160	53		charcoal	Feature 134.	Archaeological and Historical Consultants, Inc. (1990:138, Table 5.71).
Middle Monongahela	Grays Landing 2		36	Fa	368	UGa-5969	#REF!	467 ± 70 B.P. (cal 2 sigma A.D. 1307 to 1635)	A.D. 1483±70	467	70		charcoal	Feature 63.	Archaeological and Historical Consultants, Inc. (1990:138, Table 5.71).
Protohistoric-Late Monongahela?	Household		36	Wm	61	I-16747	#REF!	490 ± 80 B.P. (cal 2 sigma A.D. 1295 to 1631)	A.D. 1350±80	490	80		collagen	human bone	Sciulli (1995:7, Table 1).
Protohistoric-Late Monongahela?	Household		36	Wm	61	UGa-3453	#REF!	325 ± 80 B.P. (cal 2 sigma A.D. 1431 to 1954)	A.D. 1625±80	325	80		charred bark	Feature 22, pear-shaped semi-subterranean pit attached to House 6.	George et al. (1990:65).
	Household		36	Wm	61	Beta-249013	#REF!	570 ± 40 B.P. (cal 2 sigma A.D. 1298 to 1429)	A.D.1380±40	570	40	-26.6	wood charcoal	Feature 21	Martindale et al. (2021)
Late and Early Middle Monongahela	Howarth-Nelson		36	Fa	40	PITT-274	#REF!	625 ± 40 B.P. (cal 2 sigma A.D. 1286 to 1405)	A.D. 1325±40	625	40		charcoal	Feature F128.	Adovasio et al. (1990)
Late and Early Middle Monongahela	Howarth-Nelson		36	Fa	40	PITT-35	#REF!	180 ± 35 B.P. (cal 2 sigma A.D. 1650 to 1955)	A.D. 1770±35	180	35		charcoal	Feature F154, a semi- subterranean pear-shaped storage pit.	Adovasio et al. (1990)
Late and Early Middle Monongahela	Howarth-Nelson		36	Fa	40	PITT-36	#REF!	580 ± 40 B.P. (cal 2 sigma A.D. 1297 to 1423)	A.D. 1370±40	580	40		charcoal	Feature F29, a semi- subterranean pear-shaped storage pit.	Adovasio et al. (1990)
Late and Early Middle Monongahela	Howarth-Nelson		36	Fa	40	PITT-37	#REF!	530 ± 30 B.P. (cal 2 sigma A.D. 1321 to 1441)	A.D. 1420±30	530	30		charcoal	Feature F7, a roasting/refuse pit in Feature F8, an isolated round structure at the southern edge of the excavated site.	Adovasio et al. (1990)
Late and Early Middle Monongahela	Howarth-Nelson		36	Fa	40	PITT-38	#REF!	530 ± 35 B.P. (cal 2 sigma A.D. 1316 to 1444)	A.D. 1420±35	530	35		charcoal	Feature F39, a roasting/refuse pit.	Adovasio et al. (1990)
Late and Early Middle Monongahela	Howarth-Nelson		36	Fa	40	PITT-39	#REF!	305 ± 35 B.P. (cal 2 sigma A.D. 1481 to 1655)	A.D. 1645±35	305	35		charcoal	Feature F128, a detached semi-subterranean pear- shaped storage pit.	Adovasio et al. (1990)
	Johnston		36	In	2	Beta-206729	#REF!	630 ± 40 B.P. (cal 2 sigma A.D. 1286 to 1402)	A.D.1320±40	630	40	-26.7	charred material	Feature 1. Charcoal concentration at base of test unit excavated in 2005	Martindale et al. (2021)
	Johnston		36	In	2	Beta-226700	#REF!	460 ± 50 B.P. (cal 2 sigma A.D. 1325 to 1625)	A.D.1490±50	460	50	-25	charred material	Feature 28 is the designation for F65 during 2006 field season)	Martindale et al. (2021)
	Johnston		36	In	2	Beta-228173	#REF!	590 ± 40 B.P. (cal 2 sigma A.D. 1296 to 1417)	A.D.1360±40	590	40	-24.5	charred material	Postmold type feature 5 in test unit at northern edge of village possibly part of F60 or other stockade)	Martindale et al. (2021)
	Johnston		36	In	2	Beta-228174	#REF!	720 ± 40 B.P. (cal 2 sigma A.D. 1221 to 1387)	A.D.1230±40	720	40	-26.3	charred material	Postmold type feature 32 in two meter square unit at northern edge of village (possibly part of F60 or another stockade)	Martindale et al. (2021)
	Johnston		36	In	2	Beta-228175	#REF!	7400 ± 40 B.P. (cal 2 sigma A.D. -6393 to -6115)	A.D.-5450±40	7400	40	-25.1	charred material	Postmold type feature 37 in test unit at northern edge of village, not Late Prehistoric	Martindale et al. (2021)
	Johnston		36	In	2	Beta-228176	#REF!	460 ± 40 B.P. (cal 2 sigma A.D. 1401 to 1616)	A.D.1490±40	460	40			Feature 48	Martindale et al. (2021)
	Johnston		36	In	2	Beta-253131	#REF!	1310 ± 60 B.P. (cal 2 sigma A.D. 636 to 876)	A.D.640±60	1310	60	-26.6	charred material	Feature 70. Post in interior stockade (to west of F60 and 65)	Martindale et al. (2021)
	Johnston		36	In	2	Beta-254374	#REF!	1060 ± 50 B.P. (cal 2 sigma A.D. 874 to 1149)	A.D.890±50	1060	50	-24.8	charred material	Large post in easternmost stockade (Postmolds are F60)	Martindale et al. (2021)
	Johnston		36	In	2	Beta-254375	#REF!	960 ± 50 B.P. (cal 2 sigma A.D. 991 to 1186)	A.D.990±50	960	50	-26.7	charred material	Feature 105. Post in interior stockade (to west of F60 and 65)	Martindale et al. (2021)
	Johnston		36	In	2	Beta-254453	#REF!	510 ± 40 B.P. (cal 2 sigma A.D. 1319 to 1451)	A.D.1440±40	510	40	-9.4	maize	Feature 28 is the designation for F65 during 2006 field season)	Martindale et al. (2021)
	Johnston		36	In	2	Beta-255089	#REF!	1310 ± 40 B.P. (cal 2 sigma A.D. 648 to 779)	A.D.640±40	1310	40	-25.3	charred material	Feature 84. Post in interior stockade (to west of F60 and 65)	Martindale et al. (2021)
	Johnston		36	In	2	Beta-255090	#REF!	990 ± 40 B.P. (cal 2 sigma A.D. 986 to 1157)	A.D.960±40	990	40	-26	charred material	Large post (22A) in easternmost stockade (Postmolds are F60)	Martindale et al. (2021)
	Johnston		36	In	2	Beta-255825	#REF!	850 ± 50 B.P. (cal 2 sigma A.D. 1043 to 1270)	A.D.1100±50	850	50	-26	charred material	Base of Stockade Trench on inside of easternmost stockade (F65)	Martindale et al. (2021)
	Johnston		36	In	2	Beta-265176	#REF!	1530 ± 40 B.P. (cal 2 sigma A.D. 427 to 609)	A.D.420±40	1530	40	-25.5	charred material	Johnston Site IUP2008 Field School Outer Stockade Feature 60, postmold 20.	Martindale et al. (2021)
	Johnston		36	In	2	Beta-265175	#REF!	460 ± 40 B.P. (cal 2 sigma A.D. 1401 to 1616)	A.D.1490±40	460	40	-25.4	charred material	Johnston Site Stockade Trench Level above clay lens at base of stockade Feature 65, level 9.	Martindale et al. (2021)
Middle Monongahela	Jonas Field		36	So	241	Beta-101492	#REF!	590 ± 60 B.P. (cal 2 sigma A.D. 1286 to 1430)	A.D. 1360±60	590	60	-25	charcoal	Feature 1 (AHC), used as a fire-related refuse pit.	Coppock et al. (1998).
Historic period	Jonas Field		36	So	241	Beta-101493	#REF!	210 ± 60 B.P. (cal 2 sigma A.D. 1522 to 1955)	A.D. 1740±60	210	60	-25	charcoal	Feature 49, a pit of unknown function; disturbed by rodent burrows.	Coppock et al. (1998).
Middle Monongahela	Jonas Field		36	So	241	Beta-113955	#REF!	720 ± 60 B.P. (cal 2 sigma A.D. 1187 to 1397)	A.D. 1230±60	720	60	-25	charcoal	Feature 8 (AHC), post mold disturbed by rodent burrow.	Coppock et al. (1998).
Middle Monongahela	Jonas Field		36	So	241	Beta-85304	#REF!	680 ± 50 B.P. (cal 2 sigma A.D. 1257 to 1402)	A.D. 1270±50	680	50	-26.9	charcoal	Feature 2, pit of unknown function.	Means and Fischler (1998)
Middle Monongahela	Jonas Field		36	So	241	Beta-85305	#REF!	780 ± 60 B.P. (cal 2 sigma A.D. 1051 to 1383)	A.D. 1170±60	780	60	-26.4	charcoal	Feature 3, pit of unknown function.	Means and Fischler (1998)
Late Middle Monongahela	Kirshner	Outer house ring	36	Wm	213	ISGS-A1328	#REF!	690 ± 20 B.P. (cal 2 sigma A.D. 1272 to 1385)	A.D. 1260±20	690	20		maize	3 maize kernels from Feature 63, a small feature in floor of House 6.	Johnson et al. (2010)
Late Middle Monongahela	Kirshner	Outer house ring	36	Wm	213	ISGS-A1329	#REF!	410 ± 20 B.P. (cal 2 sigma A.D. 1437 to 1613)	A.D. 1540±20	410	20		maize	8 maize kernels from Feature 123, pear-shaped storage structure attached to House 12.	Johnson et al. (2010)
Late Middle Monongahela	Kirshner	Outer house ring	36	Wm	213	ISGS-A1330	#REF!	400 ± 20 B.P. (cal 2 sigma A.D. 1442 to 1616)	A.D. 1550±20	400	20		bean	2 bean cotyledon halves from feature 183, infant interment In House 15.	Johnson et al. (2010)
Late Middle Monongahela	Kirshner	Outer house ring	36	Wm	213	ISGS-A1331	#REF!	675 ± 20 B.P. (cal 2 sigma A.D. 1277 to 1388)	A.D. 1275±20	675	20		maize	5 maize kernels from Feature 178, double roof support post in House 15.	Johnson et al. (2010)
Late Middle Monongahela	Kirshner	Outer house ring	36	Wm	213	ISGS-A1332	#REF!	380 ± 20 B.P. (cal 2 sigma A.D. 1447 to 1623)	A.D. 1570±20	380	20		maize	5 maize kernel fragments from Feature 48, infant interment in House 4.	Johnson et al. (2010)
Late Middle Monongahela	Kirshner	Outer house ring	36	Wm	213	ISGS-A1333	#REF!	620 ± 20 B.P. (cal 2 sigma A.D. 1295 to 1398)	A.D. 1330±20	620	20		maize	4 maize kernels from Feature 33, ovoid pit attached to or associated with House 10.	Johnson et al. (2010)
Late Middle Monongahela	Kirshner	Outer house ring	36	Wm	213	ISGS-A1334	#REF!	675 ± 20 B.P. (cal 2 sigma A.D. 1277 to 1388)	A.D. 1275±20	675	20		maize	3 maize kernels from Feature 90, large ovoid pit attached to or associated with House 8.	Johnson et al. (2010)
Early Middle Monongahela	Kirshner	Inner house ring	36	Wm	213	GX-21853	#REF!	630 ± 65 B.P. (cal 2 sigma A.D. 1271 to 1422)	A.D. 1320±65	630	65		maize	Split sample of maize kernels from Feature 35.	Babich et al. (1996)
Late Middle Monongahela	Kirshner	Outer house ring	36	Wm	213	GX-21854	#REF!	460 ± 70 B.P. (cal 2 sigma A.D. 1313 to 1635)	A.D. 1490±70	460	70		maize	Split sample of maize kernels from midden within House 13.	Babich et al. (1996)
Early Middle Monongahela	Kirshner	Inner house ring	36	Wm	213	I-18577	#REF!	490 ± 80 B.P. (cal 2 sigma A.D. 1295 to 1632)	A.D. 1460±80	490	80		maize	Split sample of maize kernels from Feature 35, semi- subterranean, sub-rectangular storage pit attached to House 8 (inner house ring).	Babich et al. (1996)
Late Middle Monongahela	Kirshner	Outer house ring	36	Wm	213	I-18578	#REF!	400 ± 80 B.P. (cal 2 sigma A.D. 1401 to 1661)	A.D. 1550±80	400	80		maize	Split sample of maize kernels from midden within House 13.	Babich et al. (1996)
Early Middle Monongahela	Kirshner	Inner house ring	36	Wm	213	I-18579	#REF!	520 ± 80 B.P. (cal 2 sigma A.D. 1282 to 1619)	A.D. 1430±80	520	80		maize	Maize kernels from Feature 158, a lens of maize in sheet wash.	Babich et al. (1996)
Early Middle Monongahela	Kirshner	Inner house ring	36	Wm	213	ISGS-A0769	#REF!	710 ± 25 B.P. (cal 2 sigma A.D. 1262 to 1382)	A.D. 1240±25	710	25		maize	2 maize kernels from Feature 158.	Babich et al. (1996)
Early Middle Monongahela	Kirshner	Inner house ring	36	Wm	213	ISGS-A0770	#REF!	715 ± 30 B.P. (cal 2 sigma A.D. 1240 to 1385)	A.D. 1235±30	715	30		maize	2 maize kernels from split sample from Feature 35.	Babich et al. (1996)
Late Middle Monongahela	Kirshner	Outer house ring	36	Wm	213	ISGS-A0771	#REF!	355 ± 30 B.P. (cal 2 sigma A.D. 1453 to 1635)	A.D. 1595±30	355	30		maize	2 maize kernels from split sample of maize kernels from midden within House 13.	Babich et al. (1996)
Late Middle Monongahela	Kirshner	Outer house ring	36	Wm	213	ISGS-A0772	#REF!	340 ± 30 B.P. (cal 2 sigma A.D. 1470 to 1640)	A.D. 1610±30	340	30		bean	2 bean cotyledon halves from from midden within House 13 (outer house ring).	Babich et al. (1996)
Late Middle Monongahela	Kirshner	Outer house ring	36	Wm	213	UGa-4690	#REF!	700 ± 60 B.P. (cal 2 sigma A.D. 1218 to 1399)	A.D. 1250±60	700	60		charcoal	Wood charcoal from Feature 30, stockade trench (outer house ring).	Babich et al. (1996)
Late Middle Monongahela	Kirshner	Outer house ring	36	Wm	213	UGa-4691	#REF!	755 ± 70 B.P. (cal 2 sigma A.D. 1051 to 1394)	A.D. 1195±70	755	70		charcoal	Wood charcoal from Feature 11, a detached semi- subterranean oval storage pit (outer house ring).	Babich et al. (1996)
Late Middle Monongahela	McJunkin		36	Al	17	Beta-62353	#REF!	380 ± 50 B.P. (cal 2 sigma A.D. 1441 to 1637)	A.D. 1570±50	380	50				George (1997:39-40).
Late Middle Monongahela	McJunkin		36	Al	17	UGa-1524	#REF!	570 ± 65 B.P. (cal 2 sigma A.D. 1290 to 1439)	A.D. 1380±65	570	65		charcoal	Feature 1.	George (1978b:46).
Late Middle Monongahela	McJunkin		36	Al	17	UGa-1525	#REF!	660 ± 95 B.P. (cal 2 sigma A.D. 1185 to 1440)	A.D. 1290±95	660	95		charcoal	Feature 32.	George (1978b:46).
	McJunkin		36	Al	17	Beta-245149	#REF!	510 ± 40 B.P. (cal 2 sigma A.D. 1318 to 1450)	A.D.1440±40	510	40	-25.2	wood charcoal	House 1, outer trench; House may have had a separate wall and 2 rows of interior support posts, unlie typical Monongahela wigwam (according to c14 submittal forms)	Martindale et al. (2021)
	McJunkin		36	Al	17	Beta-245151	#REF!	260 ± 40 B.P. (cal 2 sigma A.D. 1492 to 1654)	A.D.1690±40	260	40	-24.5	wood charcoal	F. 15 in House 1	Martindale et al. (2021)
	McJunkin		36	Al	17	Uga-1523	#REF!	1325 ± 55 B.P. (cal 2 sigma A.D. 608 to 859)	A.D.625±55	1325	55			Feature 40	Martindale et al. (2021)
Late Middle Monongahela	Mon City-Rice		36	Wh	737	Beta-15280	#REF!	330 ± 50 B.P. (cal 2 sigma A.D. 1454 to 1649)	A.D. 1620±50	330	50		charcoal	Feature 2.	Hart (1994:33)
Late Middle Monongahela	Mon City-Rice		36	Wh	737	Beta-15819	#REF!	420 ± 60 B.P. (cal 2 sigma A.D. 1412 to 1636)	A.D. 1530±60	420	60		charcoal	Feature 5.	Hart (1994:33)
Late Middle Monongahela	Mon City-Rice		36	Wh	737	Beta-15821	#REF!	530 ± 70 B.P. (cal 2 sigma A.D. 1286 to 1481)	A.D. 1420±70	530	70		charcoal	Midden.	Hart (1994:33)
Late Middle Monongahela	Mon City-Rice		36	Wh	737	Beta-15822	#REF!	530 ± 70 B.P. (cal 2 sigma A.D. 1286 to 1481)	A.D. 1420±70	530	70		charcoal	Midden.	Hart (1994:33)
	Morganza Reservoir		36	WH	115	Beta-28096	#REF!	820 ± 50 B.P. (cal 2 sigma A.D. 1049 to 1282)	A.D.1130±50	820	50		charcoal	Feature 27, hearth; non-village site	Martindale et al. (2021)
	Morganza Reservoir		36	WH	115	Beta-28095	#REF!	690 ± 80 B.P. (cal 2 sigma A.D. 1186 to 1418)	A.D.1260±80	690	80		charcoal	Feature 24, hearth/trash pit; non-village site	Martindale et al. (2021)
	Morganza Reservoir		36	WH	115	Beta-28094	#REF!	600 ± 60 B.P. (cal 2 sigma A.D. 1285 to 1424)	A.D.1350±60	600	60		charcoal	Feature 14, hearth; non-village site	Martindale et al. (2021)
Early Monongahela	Morganza-Lang		36	Wh	48	Beta-19161	#REF!	650 ± 70 B.P. (cal 2 sigma A.D. 1253 to 1426)	A.D. 1300±70	650	70		charred bark		George (1995:28).
	Morganza-Lang		36	Wh	48	Beta-245150	#REF!	410 ± 40 B.P. (cal 2 sigma A.D. 1427 to 1632)	A.D.1540±40	410	40		charred bark	Feature 35	Martindale et al. (2021)
	Morganza-Lang		36	Wh	48	Beta-245152	#REF!	660 ± 40 B.P. (cal 2 sigma A.D. 1274 to 1397)	A.D.1290±40	660	40		charcoal	Feature 28A	Martindale et al. (2021)
	Morganza-Lang		36	Wh	48	Beta-245150	#REF!	410 ± 40 B.P. (cal 2 sigma A.D. 1427 to 1632)	A.D.1540±40	410	40	-26.5	wood charcoal	Feature 35, had rodent disturbance	Martindale et al. (2021)
	Morganza-Lang		36	Wh	48	Beta-245152	#REF!	660 ± 40 B.P. (cal 2 sigma A.D. 1274 to 1397)	A.D.1290±40	660	40	-25.4	wood charcoal	F. 28A is a multi-component feature and dated to hopefully confirm one of 2 earlier dates (Beta-19162 and Beta-19161) (according to c14 submittal forms)	Martindale et al. (2021)
Middle Monongahela	Peck No. 1	Initial core	36	So	1	AA-52970	#REF!	639 ± 44 B.P. (cal 2 sigma A.D. 1281 to 1403)	A.D. 1311±44	639	44	-25.8	charcoal	Wood charcoal from Feature 88.	Means (2005:55)
Middle Monongahela	Peck No. 1	Initial core	36	So	1	AA-52971	#REF!	578 ± 42 B.P. (cal 2 sigma A.D. 1297 to 1425)	A.D. 1372±42	578	42	-24.6	charcoal	Wood charcoal from Feature 68.	Means (2005:55)
Middle Monongahela	Peck No. 1	First village expansion	36	So	1	AA-52972	#REF!	762 ± 36 B.P. (cal 2 sigma A.D. 1212 to 1291)	A.D. 1188±36	762	36	-15.2	residue	Organic residue from a sherd from Feature 46.	Means (2005:55)
Middle Monongahela	Peck No. 1	Second village expansion	36	So	1	AA-52973	#REF!	540 ± 36 B.P. (cal 2 sigma A.D. 1311 to 1441)	A.D. 1410±36	540	36	-25.7	residue	Split sample of organic residue from a sherd from Feature 103.	Means (2005:55)
Middle Monongahela	Peck No. 1	Second village expansion	36	So	1	AA-52973	#REF!	536 ± 36 B.P. (cal 2 sigma A.D. 1314 to 1441)	A.D. 1414±36	536	36	-24.9	residue	Split sample of organic residue from a sherd from Feature 103.	Means (2005:55)
Middle Monongahela	Peck No. 1	Second village expansion	36	So	1	AA-52974	#REF!	658 ± 35 B.P. (cal 2 sigma A.D. 1276 to 1396)	A.D. 1292±35	658	35	-19.13	residue	Organic residue from a sherd from Feature 112.	Means (2005:55)
Middle Monongahela	Peck No. 1	First village expansion	36	So	1	AA-53677	#REF!	614 ± 35 B.P. (cal 2 sigma A.D. 1292 to 1406)	A.D. 1336±35	614	35	-27.13	residue	Organic residue from a sherd from Feature 15.	Means (2005:55)
Middle Monongahela	Peck No. 1	Initial core	36	So	1	AA-53678	#REF!	737 ± 46 B.P. (cal 2 sigma A.D. 1210 to 1388)	A.D. 1213±46	737	46	-17.04	residue	Organic residue from a sherd from Feature 123.	Means (2005:55)
Middle Monongahela	Peck No. 2	2 (second village)	36	So	8	AA- 53309	#REF!	364 ± 44 B.P. (cal 2 sigma A.D. 1448 to 1636)	A.D. 1586±44	364	44	-9.7	maize	Section of a maize cob from Feature 51, free-standing post-enclosed structure.	Means (2005:55)
Middle Monongahela	Peck No. 2	2 (second village)	36	So	8	AA-52966	#REF!	913 ± 46 B.P. (cal 2 sigma A.D. 1027 to 1213)	A.D. 1037±46	913	46	-27.4	charcoal	Wood charcoal from Feature 77.	Means (2005:55)
Middle Monongahela	Peck No. 2	2 (second village)	36	So	8	AA-52967	#REF!	321 ± 41 B.P. (cal 2 sigma A.D. 1466 to 1650)	A.D. 1629±41	321	41	-24	charcoal	Wood charcoal from Feature 90.	Means (2005:55)
Middle Monongahela	Peck No. 2	2 (second village)	36	So	8	AA-52968	#REF!	561 ± 42 B.P. (cal 2 sigma A.D. 1299 to 1436)	A.D. 1389±42	561	42	-25.4	charcoal	Wood charcoal from Feature 47.	Means (2005:55)
Middle Monongahela	Peck No. 2	2 (second village)	36	So	8	AA-52969	#REF!	418 ± 42 B.P. (cal 2 sigma A.D. 1420 to 1632)	A.D. 1532±42	418	42	-25	charcoal	Wood charcoal from Feature 32.	Means (2005:55)
Middle Monongahela	Peck No. 2	2 (second village)	36	So	8	AA-52975	#REF!	815 ± 36 B.P. (cal 2 sigma A.D. 1162 to 1274)	A.D. 1135±36	815	36	-13.19	residue	Organic residue from a sherd from Feature 69.	Means (2005:55)
Early Monongahela	Peck No. 2	1 (first village)	36	So	8	AA-52976	#REF!	889 ± 38 B.P. (cal 2 sigma A.D. 1036 to 1220)	A.D. 1061±38	889	38	-14.51	residue	Organic residue from a sherd from Feature 25.	Means (2005:55)
Early Monongahela	Peck No. 2	1 (first village)	36	So	8	AA-52977	#REF!	864 ± 40 B.P. (cal 2 sigma A.D. 1043 to 1260)	A.D. 1086±40	864	40	-20.19	residue	Organic residue from a sherd from Feature 12, a pit with posts in or adjacent.	Means (2005:55)
Early Monongahela	Peck No. 2	1 (first village)	36	So	8	AA-52978	#REF!	918 ± 39 B.P. (cal 2 sigma A.D. 1028 to 1208)	A.D. 1032±39	918	39	-15.3	residue	Organic residue from a sherd from Feature 55.	Means (2005:55)
Early Monongahela	Petenbrink No. 1		36	So	62	Beta-104100	#REF!	940 ± 70 B.P. (cal 2 sigma A.D. 981 to 1253)	A.D. 1010±70	940	70	-25	charcoal	Feature 9, hearth. Assoc.: limestone-tempered sherds.	Boyd et al. (1998b).
Early Monongahela	Petenbrink No. 1		36	So	62	Beta-104102	#REF!	940 ± 50 B.P. (cal 2 sigma A.D. 1018 to 1211)	A.D. 1010±50	940	50	-27.9	charcoal	Feature 50, roasting pit Assoc.: limestone-tempered sherds.	Boyd et al. (1998b).
Early Monongahela	Petenbrink No. 1		36	So	62	Beta-104104	#REF!	930 ± 50 B.P. (cal 2 sigma A.D. 1021 to 1212)	A.D. 1020±50	930	50	-28.1	charcoal	Feature 60, structure. Assoc.: limestone-tempered sherds.	Boyd et al. (1998b).
Early Monongahela	Petenbrink No. 1		36	So	62	Beta-104106	#REF!	820 ± 50 B.P. (cal 2 sigma A.D. 1049 to 1282)	A.D. 1130±50	820	50	-27.8	charcoal	Feature 70, hearth.	Boyd et al. (1998b).
Early Monongahela	Petenbrink No. 1		36	So	62	Beta-104107	#REF!	920 ± 60 B.P. (cal 2 sigma A.D. 1015 to 1238)	A.D. 1030±60	920	60	-25	charcoal	Feature 74, double basin. Assoc.: limestone-tempered sherds, maize kernels.	Boyd et al. (1998b).
Early Monongahela	Petenbrink No. 1		36	So	62	Beta-104108	#REF!	930 ± 70 B.P. (cal 2 sigma A.D. 990 to 1252)	A.D. 1020±70	930	70	-25	charcoal	Feature 77, hearth. Assoc.: limestone-tempered sherds.	Boyd et al. (1998b).
Early Monongahela	Petenbrink No. 1		36	So	62	Beta-104109	#REF!	830 ± 70 B.P. (cal 2 sigma A.D. 1041 to 1281)	A.D. 1120±70	830	70	-28.3	charcoal	Feature 90, hearth.	Boyd et al. (1998b).
Early Monongahela	Petenbrink No. 1		36	So	62	Beta-104110	#REF!	710 ± 60 B.P. (cal 2 sigma A.D. 1212 to 1400)	A.D. 1240±60	710	60	-25	charcoal	Feature 92, structure. Assoc.:limestone-tempered sherds.	Boyd et al. (1998b).
Early Monongahela	Petenbrink No. 1		36	So	62	Beta-104111	#REF!	790 ± 60 B.P. (cal 2 sigma A.D. 1047 to 1380)	A.D. 1160±60	790	60	-25	charcoal	Feature 112, structure	Boyd et al. (1998b).
Early Monongahela	Petenbrink No. 1		36	So	62	Beta-104112	#REF!	890 ± 70 B.P. (cal 2 sigma A.D. 1023 to 1261)	A.D. 1060±70	890	70	-25	charcoal	Feature 119, hearth. Assoc.: limestone-tempered sherds, maize kernels.	Boyd et al. (1998b).
Early Monongahela	Petenbrink No. 1		36	So	62	Beta-104115	#REF!	820 ± 50 B.P. (cal 2 sigma A.D. 1049 to 1282)	A.D. 1130±50	820	50	-29.1	charcoal	Feature 147, hearth.	Boyd et al. (1998b).
Early Monongahela	Petenbrink No. 1		36	So	62	Beta-77677	#REF!	1010 ± 60 B.P. (cal 2 sigma A.D. 895 to 1162)	A.D. 940±60	1010	60	-26.8	charcoal	Feature 3, hearth.	Means and Fischler (1998)
Late Middle Monongahela	Portman		36	Al	40	AA-38456	#REF!	682 ± 33 B.P. (cal 2 sigma A.D. 1267 to 1391)	A.D. 1268±33	682	33		bean	Bean from Trench 44.	Hart et al. (2002:381).
Late Middle Monongahela	Portman		36	Al	40	Beta-57298	#REF!	560 ± 50 B.P. (cal 2 sigma A.D. 1298 to 1437)	A.D. 1390±50	560	50		charcoal	Feature Q, a pear-shaped storage pit.	Buker (1993:20; 45).
Early Monongahela?	Railroad		36	So	113	Beta-104118	#REF!	820 ± 60 B.P. (cal 2 sigma A.D. 1045 to 1284)	A.D. 1130±60	820	60	-25	charcoal	Gleyed area, non-cultural.	Boyd et al. (1998a)
Early Monongahela?	Railroad		36	So	113	Beta-104119	#REF!	860 ± 80 B.P. (cal 2 sigma A.D. 1026 to 1276)	A.D. 1090±80	860	80	-25	charcoal	Feature 4, midden.	Boyd et al. (1998a)
Early Monongahela?	Railroad		36	So	113	Beta-104120	#REF!	960 ± 60 B.P. (cal 2 sigma A.D. 982 to 1215)	A.D. 990±60	960	60	-25	charcoal	Feature 4, midden.	Boyd et al. (1998a)
Early Monongahela?	Railroad		36	So	113	Beta-104121	#REF!	780 ± 50 B.P. (cal 2 sigma A.D. 1157 to 1296)	A.D. 1170±50	780	50	-25	charcoal	Feature 6, attached post- enclosed feature.	Boyd et al. (1998a)
Early Monongahela?	Railroad		36	So	113	Beta-104122	#REF!	900 ± 60 B.P. (cal 2 sigma A.D. 1023 to 1253)	A.D. 1050±60	900	60	-25	charcoal	Feature 7, attached post- enclosed feature.	Boyd et al. (1998a)
Early Monongahela?	Railroad		36	So	113	Beta-104123	#REF!	840 ± 60 B.P. (cal 2 sigma A.D. 1042 to 1276)	A.D. 1110±60	840	60	-25	charcoal	Feature 35, hearth.	Boyd et al. (1998a)
Early Monongahela?	Railroad		36	So	113	Beta-104125	#REF!	730 ± 50 B.P. (cal 2 sigma A.D. 1208 to 1391)	A.D. 1220±50	730	50	-25	charcoal	Feature 43, post-enclosed feature and possible burial.	Boyd et al. (1998a)
Middle Monongahela	Railroad		36	So	113	Beta-104126	#REF!	510 ± 50 B.P. (cal 2 sigma A.D. 1306 to 1464)	A.D. 1440±50	510	50	-25	charcoal	Feature 44, attached post-enclosed feature.	Boyd et al. (1998a)
Middle Monongahela	Railroad		36	So	113	Beta-104127	#REF!	650 ± 60 B.P. (cal 2 sigma A.D. 1267 to 1412)	A.D. 1300±60	650	60	-25	charcoal	Feature 45, attached post- enclosed feature.	Boyd et al. (1998a)
Early Monongahela?	Railroad		36	So	113	Beta-104128	#REF!	760 ± 60 B.P. (cal 2 sigma A.D. 1060 to 1390)	A.D. 1190±60	760	60	-25	charcoal	Feature 46, attached post- enclosed feature.	Boyd et al. (1998a)
Early Monongahela?	Railroad		36	So	113	Beta-104129	#REF!	770 ± 80 B.P. (cal 2 sigma A.D. 1044 to 1392)	A.D. 1180±80	770	80	-25	charcoal	Feature 59, hearth.	Boyd et al. (1998a)
Early Monongahela?	Railroad		36	So	113	Beta-104130	#REF!	830 ± 80 B.P. (cal 2 sigma A.D. 1030 to 1286)	A.D. 1120±80	830	80	-25	charcoal	Feature 60, structure.	Boyd et al. (1998a)
Early Monongahela?	Railroad		36	So	113	Beta-104131	#REF!	960 ± 70 B.P. (cal 2 sigma A.D. 901 to 1223)	A.D. 990±70	960	70	-25	charcoal	Feature 61, attached post- enclosed feature.	Boyd et al. (1998a)
Middle Monongahela	Railroad		36	So	113	Beta-104132	#REF!	550 ± 60 B.P. (cal 2 sigma A.D. 1296 to 1445)	A.D. 1400±60	550	60	-25	charcoal	Feature 67, burial.	Boyd et al. (1998a)
Early Monongahela?	Railroad		36	So	113	Beta-104134	#REF!	970 ± 80 B.P. (cal 2 sigma A.D. 895 to 1223)	A.D. 980±80	970	80	-25	charcoal	Feature 71, hearth.	Boyd et al. (1998a)
Early Monongahela?	Railroad		36	So	113	Beta-104135	#REF!	850 ± 60 B.P. (cal 2 sigma A.D. 1041 to 1271)	A.D. 1100±60	850	60	-25	charcoal	Feature 72, hearth.	Boyd et al. (1998a)
Early Monongahela?	Railroad		36	So	113	Beta-77680	#REF!	880 ± 80 B.P. (cal 2 sigma A.D. 1020 to 1272)	A.D. 1070±80	880	80	-27.3	charcoal	Feature 4, midden.	Boyd et al. (1998a)
Early Monongahela?	Railroad		36	So	113	Beta-92578	#REF!	730 ± 50 B.P. (cal 2 sigma A.D. 1208 to 1391)	A.D. 1220±50	730	50	-26.6	charcoal	Feature 9, attached post- enclosed feature.	Boyd et al. (1998a)
Middle Monongahela	Railroad		36	So	113	Beta-96146	#REF!	550 ± 90 B.P. (cal 2 sigma A.D. 1268 to 1618)	A.D. 1400±90	550	90	-25.8	charcoal	Feature 37a, hearth.	Boyd et al. (1998a)
Middle Monongahela	Reckner	Village	36	So	7	AA-53662	#REF!	599 ± 43 B.P. (cal 2 sigma A.D. 1292 to 1415)	A.D. 1351±43	599	43	-19.32	residue	Split sample, organic residue from sherd from Feature 77, midden.	Means (2005:55)
Middle Monongahela	Reckner	Village	36	So	7	AA-53662	#REF!	529 ± 40 B.P. (cal 2 sigma A.D. 1311 to 1446)	A.D. 1421±40	529	40	-18.94	residue	Split sample, organic residue from sherd from Feature 77, midden. from sherd from Feature 77, midden.	Means (2005:55)
Middle Monongahela	Reckner	Village	36	So	7	AA-53676	#REF!	583 ± 34 B.P. (cal 2 sigma A.D. 1299 to 1419)	A.D. 1367±34	583	34	-17.5	residue	Organic residue from a sherd.	Means (2005:55)
Early Monongahela	Saddle		46	Mr	95	AA-38457	#REF!	675 ± 33 B.P. (cal 2 sigma A.D. 1271 to 1392)	A.D. 1275±33	675	33		bean	5 beans from Feature 35.	Hart et al. (2002:381, Table 2).
Early Monongahela	Saddle		46	Mr	95	AA-38458	#REF!	605 ± 34 B.P. (cal 2 sigma A.D. 1296 to 1408)	A.D. 1345±34	605	34		maize	Maize, including 2 kernel fragments from Feature 35.	Hart et al. (2002:381, Table 2).
Middle Monongahela	Saddle		46	Mr	95	Beta-46465	#REF!	550 ± 50 B.P. (cal 2 sigma A.D. 1299 to 1442)	A.D. 1400±50	550	50		charcoal	Feature 64	Church and McDaniel (1992:A-28).
Early Monongahela	Saddle		46	Mr	95	Beta-46466	#REF!	920 ± 60 B.P. (cal 2 sigma A.D. 1015 to 1238)	A.D. 1030±60	920	60		charcoal	Feature 47	Church and McDaniel (1992:A-28).
Middle Monongahela	Saddle		46	Mr	95	Beta-46467	#REF!	580 ± 70 B.P. (cal 2 sigma A.D. 1285 to 1439)	A.D. 1370±70	580	70		charcoal	Feature 105	Church and McDaniel (1992:A-28).
Middle Monongahela	Saddle		46	Mr	95	Beta-46468	#REF!	590 ± 50 B.P. (cal 2 sigma A.D. 1291 to 1423)	A.D. 1360±50	590	50		charcoal	Feature 98B	Church and McDaniel (1992:A-28).
Early Monongahela	Saddle		46	Mr	95	Beta-46469	#REF!	900 ± 60 B.P. (cal 2 sigma A.D. 1023 to 1253)	A.D. 1050±60	900	60		charcoal	Feature 83	Church and McDaniel (1992:A-28).
Middle Monongahela	Saddle		46	Mr	95	Beta-46470	#REF!	590 ± 70 B.P. (cal 2 sigma A.D. 1282 to 1436)	A.D. 1360±70	590	70		charcoal	Feature 110	Church and McDaniel (1992:A-28).
Early Monongahela	Saddle		46	Mr	95	Beta-48979	#REF!	830 ± 60 B.P. (cal 2 sigma A.D. 1043 to 1280)	A.D. 1120±60	830	60		charcoal	Feature 8	Church and McDaniel (1992:A-28).
Early Monongahela	Saddle		46	Mr	95	Beta-48980	#REF!	780 ± 60 B.P. (cal 2 sigma A.D. 1051 to 1383)	A.D. 1170±60	780	60		maize	Feature 78	Church and McDaniel (1992:A-28).
Protohistoric-Late Monongahela	Throckmorton		36	Gr	160	Dic-2602	#REF!	400 ± 50 B.P. (cal 2 sigma A.D. 1429 to 1635)	A.D. 1550±50	400	50		charcoal	Feature 11.	NPW Consultants, Inc. (1983:202, Table 35).
Protohistoric-Late Monongahela	Throckmorton		36	Gr	160	Dic-2603	#REF!	110 ± 50 B.P. (cal 2 sigma A.D. 1674 to 1943)	A.D. 1840±50	110	50		charcoal	Feature 1.	NPW Consultants, Inc. (1983:202, Table 35).
Protohistoric-Late Monongahela	Throckmorton		36	Gr	160	Dic-2604	#REF!	300 ± 60 B.P. (cal 2 sigma A.D. 1448 to 1953)	A.D. 1650±60	300	60		charcoal	Feature 16.	NPW Consultants, Inc. (1983:202, Table 35).
Early Monongahela	Wylie No. 1		36	Wh	274	Beta-78749	#REF!	950 ± 60 B.P. (cal 2 sigma A.D. 990 to 1215)	A.D. 1000±60	950	60		Charcoal	Midden lens overlapping Feature 38.	Martindale et al. (2021)
Early Monongahela	Wylie No. 1		36	Wh	274	UGa-1912	#REF!	710 ± 85 B.P. (cal 2 sigma A.D. 1156 to 1421)	A.D. 1240±85	710	85		Charcoal	Feature 38, detached semi-subterranean storage structure.	Eisert (1981:25-26).
Early Monongahela?	Wylie No. 3		36	Wh	283	Beta-33183	#REF!	780 ± 60 B.P. (cal 2 sigma A.D. 1051 to 1383)	A.D. 1170±60	780	60		Charcoal	Feature 11, "barrow pit",	George (1995:30).
Early Monongahela?	Wylie No. 3		36	Wh	283	Beta-33184	#REF!	780 ± 60 B.P. (cal 2 sigma A.D. 1051 to 1383)	A.D. 1170±60	780	60		Charcoal	Feature 14, appendage of House 1	George (1995:30).
Late Middle Monongahela	Wylie No. 3		36	Wh	283	Beta-34188	#REF!	450 ± 70 B.P. (cal 2 sigma A.D. 1321 to 1638)	A.D. 1500±70	450	70		Charcoal	Feature 3, possible burial pit, but no skeletal remains or artifacts	Eisert (1993:7).
Early Middle Monongahela	Wylie No. 3		36	Wh	283	Beta-40613	#REF!	650 ± 80 B.P. (cal 2 sigma A.D. 1226 to 1426)	A.D. 1300±80	650	80		Charcoal	Feature 84, post-mold defined appendage to House 4	George (1995:28).
Early Monongahela?	Wylie No. 3		36	Wh	283	Beta-47106	#REF!	720 ± 80 B.P. (cal 2 sigma A.D. 1156 to 1414)	A.D. 1230±80	720	80		Charcoal	Feature 27, stone-filled pit	George (1995:30).
Late Middle Monongahela	Wylie No. 3		36	Wh	283	Beta-48223	#REF!	400 ± 70 B.P. (cal 2 sigma A.D. 1417 to 1645)	A.D. 1550±70	400	70		Charcoal	Feature 12, pit filled with thermally altered rock.	Eisert (1993:4, 8).
Early Middle Monongahela	Wylie No. 3		36	Wh	283	I-16767	#REF!	600 ± 80 B.P. (cal 2 sigma A.D. 1271 to 1443)	A.D. 1350±80	600	80		Charcoal	Human burial.	George (1995:28).
Sources
Adovasio JM, Johnson WC. The Appearance of Cultigens in the Upper Ohio Valley: A View from Meadowcroft Rockshelter. Pennsylvania Archaeol. 1981;51(1-2):63–80.
Adovasio JM, Shaunessy KJ, Johnson WC, Athens WP, Boldurian AT, Carlisle RC, et al. Archaeology at the Howarth-Nelson site (36Fa40), Fayette County, Pennsylvania. Pennsylvania Archaeol. 1990;60(1): 32–68.
Archaeological and Historical Consultants, Inc. Archaeological data recovery at site 36Fa368, Grays Landing Lock and Dam, Fayette County, Pennsylvania. Report prepared for the U.S. Army Corps of Engineers, Pittsburgh District, Pittsburgh. 1990.
Babich J, Kirschner NM, Johnson WC, Kirschner TS, Bastianini KR. Archaeological investigations at the Kirschner site (36WM213), a Middle Monongahela period village in the Youghiogheny River Valley: An interim report. Pasper presented at the 67th Annual Meeting of the Society for Pennsylvania Archaeology Meeting, Ligonier, Pennsylvania., April. 1996.
Boyd, VG, Lewthwaite SJ, Furgerson KA, Means BK, Sparenberg JA, Ventor FJ, et al. Archaeological data recovery site 36SO62 US 219 Meyersville Bypass project, S.R. 6219, Section B08, Somerset County, Pennsylvania. E.R. No. 92-0237-111. Report prepared by Greenhorne & O’Mara, Inc. for the Pennsylvania Department of Transportation, Harrisburg.. 1998a.
Boyd VG, Furgerson KA, Means BK, Lewthwaite SJ, Ventor FJ, Sparenberg JA, et al. Archaeological data recovery site 36SO113: US 219 Meyersville Bypass project, S.R. 6219, Section B08, Somerset County, Pennsylvania. E.R. No. 92-0237-111. Report prepared by Greenhorne & O’Mara, Inc. for the Pennsylvania Department of Transportation, Harrisburg.. 1998b.
Buker, W. E. The Portman Site (36AL40). Pennsylvania Archaeol. 1993;63(2):7–52.
Church F, McDaniel G. The Saddle site (46MR95): Upland Monongahela occupations in Marshall County, West Virginia. Report submitted by Archaeological Services Consultants, Inc., Columbus, Ohio to U.D. Department of Agriculture, Soil Conservation Service, Morgantown, West Virginia. 1992.
Coppock GF, Hammerstedt SW, Miller PE, Vento FJ. Phase III data recovery at site 36SO241. US 219 Meyersdale Bypass Project, Somerset County. Archaeological and Historical Consultants, Inc., for Penn DOT Engineering District 9-0. 1998.
Eisert RW. The Wylie site (36WH274). Pennsylvania Archaeol. 1981;51(1–2): 11–62.
Eisert RW. An unusual feature type from the Chartiers valley. Pennsylvania Archaeol. 1993;63(1–): 1–9.
George RL. The McJunkin site: A preliminary report. Pennsylvania Archaeol. 1978;48(4):33–47.
George RL. Getting high: Chartiers valley Monongahela and the troublesome 14th century. Archaeol E N Am. 1995; 23:27–40.
George RL. McFate artifacts in a Monongahela context: McJunkin, Johnson, and Squirrel Hill. Pennsylvania Archaeol. 1997; 67(1):35–44.
George RL. The late prehistoric components at the Goodwin-Portman site, 36Al39. Pennsylvania Archaeol. 2007; 77(1):30–52.
George, RL, Babich J, Davis CE. The Household site: Results of a partial excavatoin of a Late Monongahela village in Westmoreland County, Pennsylovania. Pennsylvania Archaeol. 1990; 602(2):1–21.
Goodwin RC. 1989. Archaeological data recovery from prehistoric site 36FA363, Grays Landing Lock and Dam. Report prepared for the U.S. Army Corps of Engineers, Pittsburgh District, Pittsburgh, by R. Christopher Goodwin & Associates, Inc. Frederick, Maryland. 1989.
Hart JP. Archaeological investigations at the Mon City site (36WA737), Washington County, Pennsylvania. Pennsylvania Archaeol. 1994;64(3):7–39.
Hart JP, Scarry CM. The age of common beans (Phaseolus vulgaris) in the northeastern United States. Amer Antiq. 1999;64: 653–658.
Hart JP, Asch DL, Scarry CM, Crawford GW.. The age of the common bean (Phaseolus vulgaris L.) in the northern eastern woodlands of North America. Antiquity 2002;76:377–385.
Hart JP, Nass JP, Means BK. Monongahela subsistence-settlement change? Midcontinental Journal of Archaeology 2005;30: 327–365.
Johnson WC. The protohistoric Monongahela and the case for an Iroquoia connection. In Brose DS, Cowan CW, Mainfort Jr RC. Societies in eclipse: archaeology of the Eastern Woodlands Indians, A.D. 1400–1700,. Washington, DC: Smithsonian Institution Press; 2001. Pp. 67–82.
Johnson WC, Babich J, Shaw NK. The Kirshner Site (36Wm213): A preliminary reassessment of a multiple Monongahela Component site. Paper presented at the 77th Annual Meeting of the Eastern States Archaeological Federation. Williamsburg, Virginia. October, 2010.
Martindale A, Morlan R, Betts M, Blake M, Gajewski K, Chaput M, Mason A, Vermeersch P. Canadian Archaeological Radiocarbon Database (CARD 2.1), accessed January–June 2021. https://www.canadianarchaeology.ca/
Means BK. Late Woodland villages in the Allegheny Mountains region of southwestern Pennsylvania: Temporal and social implications of new accelerator mass spectrometry dates. Archeological Society of Virginia Special Publication 2005;38-7:13–23.
Means, BK, Fischler B. Phase II investigations at 36SO 244. In Phase I and Phase II archaeological investigations for the U.S. 219 Meyersdale Bypass project, S.R. 6219, Section B08, Somerset County, Pennsylvania: Volume III: Phase I and II archaeological investigations along the western alternative of the U.S. 219 Meyersdale Bypass from the Southern Terminus to Elklick Creek. Report prepared by G…
(2) (PDF) Maize and Villages: A Summary and Critical Assessment of Current Northeast Early Late Prehistoric Evidence. Available from: https://www.researchgate.net/publication/283923487_Maize_and_Villages_A_Summary_and_Critical_Assessment_of_Current_Northeast_Early_Late_Prehistoric_Evidence [accessed Jul 05 2022].
NPW Consultants, Inc. Excavation of two Monongahela sites: Late Woodland Gensler (36GR63) and proto-historic Throckmorton (36GR160). Prepared for Consolidation Coal Company, Pittsburgh, Pennsylvania; 1983.
Pickenpaugh, Thomas E. Radiocarbon dates from the Brokaw site: Part 1. Ohio Archaeol. 1981;31(4):37–41.
Pickenpaugh, Thomas E. Radiocarbon dates from the Brokaw site: Part 2. Ohio Archaeol. 1982;32(1):40–46
Sciully PW. Biological indicators of diet in Monongahela populations. Pennsylvania Archaeol. 1995; 65(2):1–18.
