# Supplementary material for: The Monongahela tradition in “real time”: Bayesian analysis of radiocarbon dates
Source: PLoS One. 2022 Oct 26;17(10):e0276014. doi: 10.1371/journal.pone.0276014 (PMC9605291; doi:10.1371/journal.pone.0276014)
Supplement: S2 Table — (XLSX) [file pone.0276014.s002.xlsx]

## Sheet: Order_LnN_50_2
Hart JP, Means BK. The "Monongahela Tradition" in "Real Time". S2 Table. Site order probability matrices.
Site order probabilities Model 1 based on Start Boundary estimates
	Start_Petenbrink_1	Start_Peck_No_2_Early	Start_Grays_Landing_1	Start_Saddle_Early	Start_Consol_F245	Start_Drew	Start_Sang_Run	Start_Petenbrink_2	Start_Railroad_Early	Start_Campbell_Farm_Early	Start_Fort_Hill	Start_Gnagey_No_3	Start_Peck_No_1	Start_Wylie_3	Start_Kirshner_Early	Start_Morganza_Reservoir	Start_Jonas_Field	Start_Ashmore_Farm	Start_Consol_Early	Start_Gensler	Start_Morganza_Lang	Start_Reckner	Start_Portman	Start_Saddle_Late	Start_Goodwin_Portman	Start_Railroad_Late	Start_Johnston	Start_Howarth_Nelson	Start_Campbell_Farm_Late	Start_Brokaw	Start_Consol_Late	Start_Squirrel_Hill	Start_Household	Start_Grays_Landing_2	Start_Kirschner_Late	Start_Mon_City	Start_Peck_No_2_Late	Start_Throckmorton
Start_Petenbrink_1	0	0.8125	0.9234	0.9743	0.9923	0.9862	0.99	0.9991	0.9992	0.9992	0.9993	0.9993	0.9993	0.9993	0.9993	0.9993	0.9993	0.9993	0.9993	0.9993	0.9993	0.9993	0.9993	0.9993	0.9994	0.9993	0.9994	0.9994	0.9994	0.9994	0.9994	0.9994	0.9994	0.9994	0.9995	0.9995	0.9996	0.9997
Start_Peck_No_2_Early	0.18754	0	0.7602	0.8613	0.9523	0.935	0.9432	0.9939	0.998	0.9993	1	1	1	1	1	1	1	1	1	1	1	1	1	1	1	1	1	1	1	1	1	1	1	1	1	1	1	1
Start_Grays_Landing_1	0.07662	0.2398	0	0.5981	0.7015	0.7652	0.7755	0.8751	0.8948	0.9218	0.9908	0.9918	0.9914	0.9912	0.9968	0.9936	0.9952	0.9999	0.9996	0.9994	0.9992	0.9999	0.9999	1	0.9997	1	1	1	1	1	1	1	1	1	1	1	1	1
Start_Saddle_Early	0.025654	0.13866	0.4019	0	0.6081	0.7014	0.7111	0.8264	0.8528	0.8917	0.987	0.9882	0.9882	0.9877	0.9952	0.991	0.993	0.9998	0.9993	0.999	0.9987	0.9998	0.9998	0.9999	0.9995	0.9999	1	1	1	1	1	1	1	1	1	1	1	1
Start_Consol_F245	0.007748	0.04767	0.29847	0.3919	0	0.6443	0.6586	0.8077	0.8482	0.9008	0.9965	0.9963	0.9959	0.9935	0.9995	0.9957	0.9977	1	0.9999	0.9998	0.9997	1	1	1	0.9999	1	1	1	1	1	1	1	1	1	1	1	1	1
Start_Drew	0.01381	0.06496	0.23483	0.29863	0.3557	0	0.5017	0.5866	0.6076	0.6656	0.9144	0.924	0.9232	0.9345	0.9613	0.951	0.9584	0.9975	0.9941	0.9924	0.9908	0.9974	0.9975	0.9989	0.9961	0.9986	0.9999	1	1	1	1	1	1	1	1	1	1	1
Start_Sang_Run	0.009983	0.0568	0.22449	0.28888	0.3414	0.4983	0	0.5938	0.6149	0.6789	0.9364	0.943	0.9429	0.9475	0.9758	0.9616	0.9673	0.9964	0.9946	0.9933	0.9923	0.9964	0.9963	0.997	0.9956	0.9972	0.9978	0.9979	0.9979	0.998	0.998	0.9981	0.9982	0.9983	0.9984	0.9985	0.9991	0.9992
Start_Petenbrink_2	0.000942	0.006108	0.12493	0.17358	0.19226	0.4134	0.4062	0	0.5256	0.6179	0.963	0.9647	0.9626	0.9593	0.9897	0.9702	0.9788	0.9974	0.9966	0.9956	0.9948	0.9972	0.9972	0.9974	0.9968	0.9974	0.9975	0.9975	0.9975	0.9975	0.9975	0.9976	0.9977	0.9978	0.9978	0.9979	0.9985	0.9986
Start_Railroad_Early	0.00081	0.001973	0.10524	0.14725	0.15176	0.3924	0.3851	0.4744	0	0.6094	0.9777	0.9784	0.9743	0.9668	0.9946	0.977	0.9851	0.9994	0.999	0.9983	0.9975	0.9995	0.9995	0.9996	0.9991	0.9996	0.9998	0.9999	0.9999	0.9999	0.9999	1	1	1	1	1	1	1
Start_Campbell_Farm_Early	0.000754	0.000667	0.07817	0.10826	0.0992	0.3344	0.3211	0.3821	0.3906	0	0.9789	0.976	0.971	0.9582	0.9971	0.9711	0.9821	1	0.9997	0.9987	0.9979	1	0.9999	1	0.9996	1	1	1	1	1	1	1	1	1	1	1	1	1
Start_Fort_Hill	0.000671	2e-06	0.009185	0.013025	0.003496	0.08558	0.06361	0.03703	0.02229	0.021129	0	0.6008	0.613	0.7219	0.8765	0.7891	0.8175	0.9998	0.9895	0.98	0.9706	0.9983	0.9965	0.9999	0.9919	0.9997	1	1	1	1	1	1	1	1	1	1	1	1
Start_Gnagey_No_3	0.000671	8e-06	0.008221	0.011752	0.003723	0.07599	0.05702	0.03525	0.021646	0.023981	0.3992	0	0.5157	0.6607	0.772	0.7396	0.7616	0.9982	0.9772	0.9671	0.9566	0.9948	0.9924	0.9991	0.9851	0.9986	1	1	1	1	1	1	1	1	1	1	1	1
Start_Peck_No_1	0.000671	2e-06	0.008575	0.011833	0.004133	0.07676	0.05713	0.03742	0.025679	0.029019	0.387	0.4843	0	0.6458	0.7459	0.7251	0.7467	0.9833	0.964	0.9548	0.9453	0.9831	0.9815	0.9884	0.9749	0.9914	0.9993	0.9993	1	1	1	1	0.9997	1	1	1	1	1
Start_Wylie_3	0.000675	1.7e-05	0.008775	0.012269	0.006535	0.06552	0.05245	0.04072	0.03324	0.04183	0.27813	0.3393	0.3542	0	0.5056	0.5909	0.6149	0.9253	0.8936	0.8849	0.879	0.9326	0.9419	0.9598	0.9256	0.9638	0.9956	0.9972	0.9996	0.9994	0.9998	0.9999	0.9989	1	1	1	1	1
Start_Kirshner_Early	0.000671	2e-06	0.003177	0.004825	0.00055	0.03867	0.024192	0.010294	0.005358	0.002869	0.12345	0.22797	0.25413	0.4944	0	0.6053	0.6178	0.9959	0.9469	0.9346	0.9221	0.9878	0.9823	0.9979	0.9688	0.9965	1	1	1	1	1	1	1	1	1	1	1	1
Start_Morganza_Reservoir	0.000673	1.7e-05	0.006413	0.009046	0.004292	0.04896	0.03842	0.029777	0.023006	0.028869	0.21085	0.26039	0.27493	0.4091	0.3947	0	0.5302	0.8501	0.8332	0.8222	0.8187	0.8722	0.8964	0.9174	0.8751	0.9266	0.9878	0.9917	0.9971	0.9969	0.9978	0.9988	0.9966	0.9992	0.9994	0.9994	0.9999	1
Start_Jonas_Field	0.000677	0	0.004794	0.007046	0.002329	0.04162	0.03273	0.021217	0.01494	0.017944	0.18247	0.23844	0.25327	0.3851	0.3822	0.4698	0	0.7786	0.7688	0.7717	0.7721	0.8159	0.8289	0.8444	0.8274	0.8839	0.977	0.9868	0.9967	0.9962	0.9974	0.9981	0.9937	0.9983	0.9984	0.9984	0.9986	0.9986
Start_Ashmore_Farm	0.000669	0	6.5e-05	0.000192	0	0.0025	0.003615	0.002631	0.000571	0	0.000208	0.001769	0.016719	0.07467	0.0041	0.14986	0.22135	0	0.5811	0.5585	0.5682	0.6012	0.6983	0.7202	0.6615	0.7676	0.9726	0.9831	0.9988	0.9976	0.9995	1	0.9927	1	1	1	1	1
Start_Consol_Early	0.000669	0	0.000365	0.000683	7.3e-05	0.005902	0.005356	0.003365	0.00096	0.000285	0.010494	0.022796	0.03599	0.10636	0.05313	0.16684	0.23122	0.4189	0	0.5166	0.5245	0.538	0.5978	0.6065	0.6089	0.7134	0.9676	0.9779	0.9994	0.9982	0.9998	1	0.9901	1	1	1	1	1
Start_Gensler	0.00066	0	0.000604	0.000971	0.000183	0.007608	0.006692	0.004369	0.001706	0.001294	0.019979	0.03287	0.04525	0.1151	0.06541	0.17784	0.22831	0.4415	0.4834	0	0.5105	0.5435	0.5758	0.5962	0.5938	0.6971	0.9072	0.9508	0.9848	0.9828	0.9896	0.9962	0.9827	0.9976	0.9987	0.9984	0.9998	0.9999
Start_Morganza_Lang	0.000665	0	0.000775	0.001258	0.000302	0.009179	0.00769	0.005196	0.002542	0.002115	0.029377	0.04342	0.05468	0.12099	0.07795	0.18131	0.22789	0.4318	0.4755	0.4895	0	0.528	0.5606	0.5798	0.5795	0.6776	0.8804	0.9329	0.9715	0.971	0.9783	0.99	0.9753	0.9934	0.9957	0.9955	0.999	0.9993
Start_Reckner	0.000667	0	0.000104	0.000223	8e-06	0.002625	0.003627	0.002754	0.000517	2.5e-05	0.001729	0.005169	0.016898	0.0674	0.012246	0.1278	0.18414	0.3988	0.462	0.4565	0.472	0	0.5567	0.5802	0.5566	0.6634	0.8568	0.9322	0.9784	0.9743	0.9871	0.9982	0.9797	0.9987	0.9998	0.9994	1	1
Start_Portman	0.000662	0	0.000138	0.000219	1.5e-05	0.002504	0.003744	0.002827	0.00051	8.3e-05	0.003477	0.007606	0.018467	0.05808	0.017702	0.1036	0.17107	0.30172	0.4022	0.4242	0.4394	0.4433	0	0.5096	0.5269	0.6444	0.935	0.9642	0.9961	0.9937	0.998	0.9995	0.9862	0.9997	0.9999	0.9998	1	1
Start_Saddle_Late	0.000662	0	1.9e-05	7.1e-05	0	0.001144	0.002994	0.002558	0.000381	2e-06	0.000125	0.000894	0.011592	0.04018	0.002092	0.08264	0.15555	0.27977	0.3935	0.4038	0.4202	0.4198	0.4904	0	0.5074	0.6243	0.902	0.9476	0.9877	0.984	0.992	0.9976	0.9818	0.998	0.9985	0.9982	0.9986	0.9986
Start_Goodwin_Portman	0.000646	0	0.00029	0.000465	6.9e-05	0.003925	0.004362	0.00324	0.00086	0.000369	0.008073	0.014917	0.025073	0.07435	0.031225	0.12489	0.17262	0.3385	0.3911	0.4062	0.4205	0.4434	0.4731	0.4926	0	0.6046	0.8107	0.8919	0.9471	0.9466	0.9605	0.9835	0.9626	0.9903	0.9947	0.9938	0.9995	0.9997
Start_Railroad_Late	0.000656	0	3.3e-05	7.5e-05	0	0.001352	0.002825	0.002567	0.000373	0	0.000275	0.001387	0.008563	0.03622	0.003496	0.07343	0.1161	0.23239	0.28664	0.30292	0.3224	0.3366	0.3556	0.3757	0.3954	0	0.6913	0.8335	0.9214	0.919	0.9446	0.9824	0.9486	0.99	0.9957	0.9932	0.9983	0.9984
Start_Johnston	0.00065	0	0	0	0	6e-05	0.0022	0.002527	0.000219	0	0	4e-06	0.000721	0.004419	1e-05	0.012183	0.023035	0.02741	0.03238	0.09282	0.11963	0.14315	0.06501	0.09799	0.18935	0.30874	0	0.7633	0.8906	0.8831	0.9189	0.9632	0.9241	0.9808	0.9914	0.9879	0.9996	0.9997
Start_Howarth_Nelson	0.000621	0	0	0	0	4.4e-05	0.002133	0.002506	0.000133	0	0	1.2e-05	0.000663	0.002767	0	0.008327	0.01319	0.016925	0.02206	0.04919	0.06708	0.06784	0.03579	0.05236	0.10809	0.1665	0.23674	0	0.6841	0.7073	0.7605	0.9141	0.8343	0.952	0.982	0.9711	0.9976	0.9978
Start_Campbell_Farm_Late	0.000606	0	0	0	0	4e-06	0.002077	0.002506	5.8e-05	0	0	0	1.5e-05	0.000419	0	0.002883	0.003296	0.001173	0.000606	0.015192	0.02855	0.021575	0.003867	0.01235	0.05287	0.07857	0.1094	0.31589	0	0.5582	0.6011	0.8386	0.753	0.9146	0.9692	0.9498	0.9984	0.9988
Start_Brokaw	0.000596	0	0	0	0	4e-06	0.001981	0.002488	6.7e-05	0	0	0	2.7e-05	0.000583	0	0.003146	0.003765	0.002398	0.001823	0.01716	0.029035	0.025735	0.006329	0.015954	0.05341	0.08095	0.11692	0.29271	0.4418	0	0.5273	0.7399	0.6975	0.8536	0.9184	0.9037	0.9941	0.9961
Start_Consol_Late	0.00059	0	0	0	0	2e-06	0.002019	0.002481	5.6e-05	0	0	0	2e-06	0.000235	0	0.002188	0.002565	0.000454	0.000237	0.010425	0.021696	0.012931	0.002038	0.007988	0.0395	0.05539	0.08113	0.23948	0.3989	0.4727	0	0.7572	0.6936	0.8672	0.9396	0.9184	0.9967	0.9976
Start_Squirrel_Hill	0.000573	0	0	0	0	0	0.001852	0.002429	8e-06	0	0	0	0	5.6e-05	0	0.001169	0.001854	2.5e-05	8e-06	0.0038	0.010023	0.001842	0.00055	0.00241	0.016546	0.0176	0.03684	0.08592	0.16144	0.26014	0.24283	0	0.5283	0.7248	0.8438	0.8222	0.9899	0.9934
Start_Household	0.000565	0	0	2e-06	0	2.3e-05	0.001827	0.002308	4.8e-05	0	2e-06	1.9e-05	0.000269	0.001096	4.4e-05	0.00341	0.006279	0.007319	0.009858	0.017329	0.024683	0.02026	0.013837	0.018233	0.03744	0.05136	0.07595	0.16566	0.24703	0.3025	0.30636	0.4718	0	0.6313	0.6853	0.709	0.9385	0.9646
Start_Grays_Landing_2	0.000554	0	0	0	0	0	0.001673	0.002204	6e-06	0	0	0	0	1.7e-05	0	0.000804	0.00174	1.9e-05	8e-06	0.0024	0.006569	0.001258	0.000317	0.002002	0.00974	0.009977	0.019219	0.04804	0.08542	0.14639	0.13281	0.27525	0.3687	0	0.5657	0.6133	0.9323	0.9635
Start_Kirschner_Late	0.000548	0	0	0	0	0	0.00161	0.002154	0	0	0	0	0	4e-06	0	0.000569	0.00164	0	0	0.001269	0.004346	0.000167	0.00011	0.001494	0.005329	0.004252	0.008587	0.017985	0.030831	0.08159	0.06037	0.15624	0.31466	0.4343	0	0.5711	0.9444	0.9708
Start_Mon_City	0.00051	0	0	0	0	0	0.00154	0.002085	0	0	0	0	0	2.5e-05	0	0.000577	0.001627	8e-06	6e-06	0.001554	0.004515	0.000606	0.000162	0.001796	0.006227	0.006802	0.012092	0.02895	0.05017	0.09626	0.08157	0.17777	0.29099	0.3867	0.4289	0	0.8791	0.9322
Start_Peck_No_2_Late	0.000375	0	0	0	0	0	0.000906	0.001542	0	0	0	0	0	0	0	7.5e-05	0.001415	0	0	0.000152	0.000992	4e-06	6e-06	0.001383	0.000469	0.00166	0.000419	0.002444	0.001621	0.005919	0.003298	0.010112	0.06146	0.06768	0.05557	0.12093	0	0.6164
Start_Throckmorton	0.000319	0	0	0	0	0	0.000775	0.001417	0	0	0	0	0	0	0	2.5e-05	0.001363	0	0	7.1e-05	0.0007	1.3e-05	4e-06	0.001419	0.000273	0.001569	0.000319	0.002221	0.001237	0.003912	0.002448	0.00656	0.03541	0.03648	0.029175	0.06781	0.3836	0
Site order probabilities Model 1 based on Date estimates
	Petenbrink_1	Peck_No_2_Early	Grays_Landing_1	Saddle_Early	Consol_F245	Drew	Sang_Run	Petenbrink_2	Railroad_Early	Campbell_Farm_Early	Fort_Hill	Gnagey_3	Peck_No_1	Kirschner_Early	Wylie_3	Morganza_Reservoir	Jonas_Field	Ashmore_Farm	Consol_Early	Gensler	Morganza_Lang	Reckner	Portman	Saddle_Late	Goodwin_Portman	Railroad_Late	Howarth_Nelson	Johnston	Campbell_Farm_Late	Consol_Late	Brokaw	Squirrel_Hill	Household	Grays_Landing_2	Kirschner_Late	Mon_City	Peck_No_2_Late	Throckmorton
Petenbrink_1	0	0.782	0.9079	0.9641	0.9892	0.9813	0.9865	0.9989	0.9993	0.9995	1	0.9999	1	1	1	1	1	1	1	1	1	1	1	1	1	1	1	1	1	1	1	1	1	1	1	1	1	1
Peck_No_2_Early	0.21804	0	0.7425	0.8409	0.9262	0.9182	0.9313	0.9839	0.9901	0.995	0.9999	0.9999	0.9999	1	0.9998	0.9999	0.9999	1	1	1	1	1	1	1	1	1	1	1	1	1	1	1	1	1	1	1	1	1
Grays_Landing_1	0.09215	0.25745	0	0.5935	0.6897	0.7484	0.7611	0.85	0.8632	0.8963	0.9779	0.9816	0.9813	0.9897	0.9833	0.9868	0.9894	0.9996	0.9987	0.9983	0.9979	0.9995	0.9995	0.9998	0.999	0.9998	1	1	1	1	1	1	1	1	1	1	1	1
Saddle_Early	0.03593	0.15909	0.4065	0	0.5969	0.6798	0.6966	0.7941	0.8104	0.8558	0.9688	0.9735	0.9732	0.9848	0.9767	0.9822	0.9851	0.9994	0.9983	0.9977	0.9969	0.9993	0.9993	0.9998	0.9988	0.9997	1	1	1	1	1	1	1	1	1	1	1	1
Consol_F245	0.0108	0.07381	0.31033	0.4031	0	0.6205	0.6357	0.757	0.7806	0.8421	0.9796	0.9827	0.9828	0.9922	0.9819	0.9867	0.9896	0.9999	0.9994	0.9986	0.9982	0.9998	0.9997	1	0.9995	1	1	1	1	1	1	1	1	1	1	1	1	1
Drew	0.018733	0.08179	0.25162	0.3202	0.3795	0	0.5022	0.5877	0.595	0.6572	0.8745	0.8926	0.8901	0.9228	0.9092	0.9304	0.938	0.9934	0.9885	0.9858	0.9845	0.994	0.9949	0.9972	0.9921	0.9973	0.9999	0.9999	1	1	1	1	0.9999	1	1	1	1	1
Sang_Run	0.013483	0.06867	0.23887	0.30344	0.3643	0.4978	0	0.5861	0.5933	0.6621	0.8901	0.9049	0.9062	0.9366	0.9223	0.939	0.9456	0.994	0.9899	0.987	0.9867	0.9942	0.9941	0.9961	0.9923	0.9962	0.9979	0.9979	0.998	0.998	0.998	0.9981	0.9981	0.9983	0.9983	0.9983	0.999	0.9992
Petenbrink_2	0.001092	0.016071	0.14996	0.20591	0.24299	0.4123	0.4139	0	0.5036	0.5952	0.8941	0.9107	0.9093	0.9504	0.9237	0.9412	0.9488	0.9968	0.9928	0.991	0.9889	0.9963	0.9961	0.9975	0.9946	0.9975	0.998	0.998	0.998	0.998	0.998	0.9981	0.9982	0.9983	0.9983	0.9983	0.9988	0.9988
Railroad_Early	0.000708	0.009854	0.13683	0.18963	0.21936	0.405	0.4067	0.4964	0	0.5978	0.9117	0.9267	0.9251	0.9641	0.9333	0.9507	0.9575	0.9988	0.9962	0.9943	0.9921	0.9984	0.9984	0.9992	0.9971	0.9992	0.9998	0.9999	0.9999	0.9999	0.9999	1	0.9999	1	1	1	1	1
Campbell_Farm_Early	0.000467	0.005046	0.10367	0.14423	0.15788	0.3428	0.3379	0.4048	0.4022	0	0.8703	0.8923	0.8901	0.9453	0.9082	0.9316	0.9416	0.9994	0.9949	0.9925	0.9897	0.9986	0.9983	0.9997	0.9967	0.9997	1	1	1	1	1	1	1	1	1	1	1	1
Fort_Hill	1.7e-05	5.4e-05	0.022125	0.031192	0.020442	0.12548	0.10991	0.10594	0.08827	0.1297	0	0.5619	0.5705	0.6565	0.6654	0.7392	0.7537	0.9844	0.9551	0.9464	0.9412	0.9822	0.9833	0.9946	0.9717	0.9927	0.9999	1	1	1	1	1	0.9999	1	1	1	1	1
Gnagey_3	5.4e-05	8.3e-05	0.018412	0.026513	0.01735	0.1074	0.09509	0.08932	0.07325	0.10767	0.4381	0	0.5099	0.5875	0.6152	0.696	0.7106	0.9717	0.9408	0.9297	0.9239	0.9714	0.9754	0.9898	0.9605	0.9871	0.9997	1	1	1	1	1	0.9998	1	1	1	1	1
Peck_No_1	2.5e-05	5.8e-05	0.018675	0.026775	0.017217	0.10986	0.09385	0.0907	0.07489	0.10995	0.4295	0.4901	0	0.5722	0.6055	0.6828	0.7011	0.9573	0.9277	0.9176	0.9134	0.9584	0.9657	0.9794	0.951	0.9804	0.9988	0.9991	0.9998	0.9999	0.9998	1	0.9994	1	1	1	1	1
Kirschner_Early	2.1e-05	2.1e-05	0.010333	0.015225	0.007808	0.07723	0.06344	0.04956	0.03589	0.05473	0.3435	0.4126	0.4278	0	0.5522	0.6469	0.6622	0.9679	0.9277	0.9158	0.9091	0.9668	0.9726	0.989	0.9538	0.9858	0.9998	1	1	1	1	1	0.9998	1	1	1	1	1
Wylie_3	4.2e-05	0.000208	0.016663	0.023258	0.018138	0.09085	0.0777	0.07625	0.06671	0.09184	0.3346	0.3848	0.3945	0.4478	0	0.5831	0.6077	0.8889	0.8728	0.859	0.8546	0.9024	0.9263	0.9414	0.9061	0.9471	0.995	0.996	0.9985	0.9989	0.9985	0.9998	0.998	0.9998	0.9999	0.9999	1	1
Morganza_Reservoir	1.7e-05	0.000133	0.013163	0.017838	0.013271	0.0696	0.06103	0.05877	0.04932	0.06838	0.26076	0.30398	0.3172	0.3531	0.4169	0	0.5323	0.8136	0.8151	0.8004	0.7999	0.8442	0.8772	0.8934	0.8566	0.9091	0.9875	0.9906	0.9949	0.9957	0.9952	0.9978	0.9947	0.9987	0.9992	0.9991	0.9999	1
Jonas_Field	4e-06	6.2e-05	0.010629	0.014867	0.010375	0.06203	0.0544	0.05122	0.04246	0.05844	0.24632	0.2894	0.2989	0.3378	0.3923	0.4677	0	0.7503	0.7555	0.752	0.7534	0.7904	0.8157	0.8329	0.8082	0.8701	0.9772	0.9789	0.9907	0.9934	0.9911	0.9968	0.9914	0.9975	0.9979	0.998	0.9986	0.9986
Ashmore_Farm	0	0	0.000392	0.00065	8.8e-05	0.006592	0.005962	0.0032	0.001212	0.000625	0.015608	0.028292	0.04273	0.03212	0.11106	0.18643	0.24968	0	0.5776	0.5646	0.5733	0.5954	0.678	0.6946	0.6566	0.7528	0.9687	0.9754	0.992	0.9952	0.992	0.9991	0.9887	0.9994	0.9998	0.9997	1	1
Consol_Early	0	0	0.001258	0.001658	0.0006	0.011513	0.010079	0.00725	0.003829	0.005062	0.04485	0.05918	0.07227	0.07226	0.12723	0.18494	0.24449	0.4224	0	0.5091	0.5192	0.5337	0.5878	0.5991	0.5994	0.6992	0.9577	0.9624	0.9891	0.9933	0.9888	0.9987	0.9852	0.9992	0.9998	0.9996	1	1
Gensler	0	4e-06	0.001683	0.002317	0.001392	0.014246	0.013008	0.00905	0.005679	0.007454	0.05358	0.07029	0.0824	0.08417	0.14099	0.19964	0.24799	0.4355	0.4909	0	0.5083	0.5279	0.573	0.5854	0.5849	0.6817	0.9244	0.9315	0.9646	0.9739	0.9678	0.9897	0.9744	0.9942	0.9968	0.9961	0.9997	0.9997
Morganza_Lang	4e-06	4e-06	0.002121	0.003075	0.001821	0.015521	0.013296	0.011058	0.007883	0.010329	0.05881	0.07607	0.08658	0.09088	0.14541	0.20009	0.24659	0.4267	0.4808	0.4917	0	0.5204	0.5594	0.572	0.5731	0.6671	0.9078	0.9177	0.9501	0.9613	0.955	0.9812	0.9661	0.9886	0.9923	0.9915	0.9989	0.9991
Reckner	0	0	0.00055	0.000667	0.000188	0.005987	0.005817	0.00375	0.001575	0.001379	0.017817	0.028558	0.0416	0.03316	0.0976	0.15584	0.20963	0.4046	0.4663	0.4721	0.4796	0	0.5554	0.5688	0.5593	0.6563	0.907	0.9161	0.9512	0.9646	0.958	0.9869	0.9677	0.9926	0.9966	0.9957	0.9998	0.9999
Portman	0	0	0.000504	0.000708	0.000296	0.005079	0.005875	0.003938	0.001554	0.001733	0.016692	0.024621	0.03432	0.027421	0.07372	0.12285	0.18425	0.322	0.4122	0.427	0.4406	0.4446	0	0.5086	0.5242	0.6327	0.9325	0.9392	0.9764	0.9845	0.9779	0.9956	0.9777	0.9974	0.9991	0.9987	1	1
Saddle_Late	0	0	0.000208	0.000217	3.7e-05	0.002817	0.003896	0.002546	0.000771	0.000321	0.005442	0.010187	0.020567	0.010963	0.05864	0.10658	0.16713	0.30539	0.4009	0.4146	0.428	0.4312	0.4914	0	0.5075	0.6198	0.9189	0.9263	0.9644	0.9757	0.9672	0.9908	0.9723	0.9942	0.9965	0.9958	0.9983	0.9982
Goodwin_Portman	0	0	0.000954	0.001179	0.000508	0.0079	0.0077	0.005421	0.002879	0.003346	0.028288	0.03953	0.04898	0.0462	0.09389	0.1434	0.19185	0.3434	0.4006	0.4151	0.4269	0.4407	0.4758	0.4925	0	0.5952	0.861	0.8776	0.9162	0.9346	0.9271	0.9675	0.9484	0.981	0.9874	0.9868	0.9988	0.9992
Railroad_Late	0	0	0.000167	0.000329	3.7e-05	0.002692	0.003825	0.002533	0.000779	0.000337	0.0073	0.012879	0.0196	0.014238	0.05294	0.09092	0.12988	0.24715	0.3008	0.3183	0.3329	0.3437	0.3673	0.3802	0.4048	0	0.7952	0.8202	0.8695	0.8993	0.8856	0.9524	0.9244	0.9734	0.9838	0.9814	0.9975	0.998
Howarth_Nelson	0	0	4e-06	0	0	0.000108	0.002129	0.002033	0.000167	0	7.5e-05	0.000263	0.001237	0.000233	0.004971	0.012542	0.022838	0.031271	0.04229	0.07559	0.09215	0.09305	0.06747	0.08108	0.13903	0.20481	0	0.5763	0.6246	0.6972	0.6874	0.8378	0.8027	0.9098	0.9398	0.9365	0.9945	0.9959
Johnston	0	0	0	4e-06	0	6.7e-05	0.002079	0.001958	0.000146	0	0	8e-06	0.000887	8e-06	0.003962	0.009433	0.02115	0.024567	0.03763	0.06846	0.08233	0.08388	0.06085	0.07374	0.12243	0.17979	0.4237	0	0.5178	0.5754	0.5772	0.7101	0.7089	0.8172	0.8453	0.8627	0.9833	0.9906
Campbell_Farm_Late	0	0	0	0	0	8e-06	0.002029	0.002037	7.1e-05	0	0	0	0.000154	0	0.001454	0.005088	0.00935	0.008012	0.010908	0.03538	0.04986	0.04878	0.023567	0.03558	0.08383	0.13048	0.3754	0.4822	0	0.5838	0.5811	0.764	0.7356	0.866	0.9071	0.9066	0.9927	0.9953
Consol_Late	0	0	0	0	0	0	0.001967	0.001958	5.8e-05	0	0	0	0.000117	0	0.001071	0.004275	0.006558	0.004829	0.006679	0.026125	0.03866	0.03545	0.015517	0.024283	0.06535	0.10073	0.30279	0.4246	0.4162	0	0.5037	0.6898	0.6772	0.8178	0.8623	0.8696	0.9882	0.9927
Brokaw	0	0	0	0	0	1.7e-05	0.001971	0.002033	8.7e-05	0	8e-06	1.3e-05	0.000192	2.1e-05	0.001454	0.004783	0.008862	0.008025	0.011242	0.03221	0.04502	0.04205	0.022104	0.03277	0.07291	0.11442	0.31259	0.4228	0.4189	0.4963	0	0.6704	0.6636	0.796	0.8368	0.8493	0.9817	0.99
Squirrel_Hill	0	0	0	0	0	0	0.0019	0.001892	4.6e-05	0	0	0	1.7e-05	0	0.000242	0.002221	0.003246	0.00095	0.001329	0.010296	0.018783	0.013146	0.004396	0.009221	0.03245	0.04758	0.16218	0.28987	0.23596	0.31021	0.3296	0	0.5367	0.6791	0.724	0.758	0.9679	0.9826
Household	0	0	4e-06	0	0	5.4e-05	0.001858	0.001779	5.8e-05	4e-06	6.7e-05	0.000221	0.000575	0.000246	0.002046	0.005321	0.008588	0.011254	0.014796	0.025642	0.03386	0.03228	0.022267	0.027721	0.05156	0.07564	0.1973	0.29113	0.26439	0.3228	0.3365	0.4633	0	0.6114	0.6316	0.6783	0.92	0.9532
Grays_Landing_2	0	0	0	0	0	0	0.001708	0.001704	1.3e-05	0	0	0	1.3e-05	0	0.000162	0.001304	0.002525	0.000575	0.000758	0.005796	0.011358	0.007358	0.002558	0.005796	0.01905	0.026629	0.0902	0.18276	0.13403	0.18218	0.20403	0.3209	0.3886	0	0.5154	0.5888	0.9076	0.9483
Kirschner_Late	0	0	0	0	0	0	0.001729	0.001679	2.5e-05	0	0	0	4e-06	0	7.5e-05	0.000833	0.002063	0.000162	0.000175	0.003208	0.007696	0.003371	0.000904	0.003542	0.012554	0.016229	0.06015	0.15471	0.09291	0.13768	0.16324	0.27597	0.3684	0.4846	0	0.582	0.9206	0.9573
Mon_City	0	0	0	0	0	0	0.001667	0.001725	8e-06	0	0	0	0	0	0.000112	0.000942	0.002012	0.000342	0.0004	0.003938	0.008458	0.004338	0.0013	0.004217	0.013192	0.018629	0.06355	0.13726	0.09343	0.13039	0.15071	0.24198	0.3217	0.4112	0.418	0	0.859	0.9181
Peck_No_2_Late	0	0	0	0	0	0	0.000975	0.001208	0	0	0	0	0	0	0	0.000133	0.001421	0	0	0.000325	0.001133	0.000175	3.3e-05	0.001738	0.001233	0.002479	0.005521	0.016729	0.007304	0.011779	0.018308	0.03211	0.07999	0.09238	0.07938	0.14102	0	0.6085
Throckmorton	0	0	0	0	0	0	0.000779	0.001158	0	0	0	0	0	0	4e-06	4.2e-05	0.001375	1.3e-05	1.7e-05	0.000262	0.000937	0.000121	4.2e-05	0.001758	0.000804	0.002046	0.004138	0.009438	0.004704	0.007321	0.010046	0.017387	0.0468	0.05167	0.0427	0.0819	0.3915	0
Site order probabilities Model 2 based on Start boundaries
	Start_Petenbrink_1	Start_Peck_No_2_Early	Start_Grays_Landing_1	Start_Saddle_Early	Start_Consol_F245	Start_Drew	Start_Sang_Run	Start_Petenbrink_2	Start_Campbell_Farm_Early	Start_Railroad_Early	Start_Fort_Hill	Start_Gnagey_No_3	Start_Peck_No_1	Start_Wylie_3	Start_Morganza_Reservoir	Start_Jonas_Field	Start_Kirschner_Early	Start_Consol_Early	Start_Gensler	Start_Ashmore_Farm	Start_Morganza_Lang	Start_Portman	Start_Reckner	Start_Saddle_Late	Start_Goodwin_Portman	Start_Railroad_Late	Start_Johnston	Start_Brokaw	Start_Howarth_Nelson	Start_Consol_Late	Start_Campbell_Farm_Late	Start_Household	Start_Squirrel_Hill	Start_Grays_Landing_2	Start_Mon_City	Start_Kirschner_Late	Start_Peck_No_2_Late	Start_Throckmorton
Start_Petenbrink_1	0	0.7809	0.8983	0.9506	0.9681	0.9746	0.9797	0.9977	0.9981	0.9993	0.9999	0.9995	0.9993	0.9992	0.9974	0.9983	0.9999	0.9996	0.9998	0.9999	0.9994	0.9997	0.9997	0.9999	0.9996	0.9999	0.9999	0.9999	0.9999	0.9999	0.9999	0.9997	0.9999	0.9999	0.9999	0.9999	0.9999	1
Start_Peck_No_2_Early	0.21905	0	0.7125	0.7998	0.8558	0.8951	0.9091	0.9776	0.9825	0.9903	0.9994	0.9966	0.9955	0.9949	0.9869	0.9917	0.9995	0.9985	0.9987	0.9995	0.9977	0.9985	0.9987	0.9995	0.9978	0.9994	0.9995	0.9994	0.9995	0.9995	0.9995	0.999	0.9995	0.9995	0.9995	0.9995	0.9996	0.9996
Start_Grays_Landing_1	0.10172	0.28752	0	0.5828	0.6544	0.7485	0.7648	0.8722	0.8874	0.9015	0.9768	0.9667	0.9683	0.9707	0.9543	0.9714	0.9979	0.9957	0.9962	0.9998	0.9928	0.9961	0.9974	0.9995	0.9949	0.9992	1	0.9996	0.9999	1	1	0.9985	1	0.9998	0.9999	1	1	1
Start_Saddle_Early	0.04942	0.20018	0.4172	0	0.579	0.6939	0.7147	0.8332	0.8499	0.8735	0.9682	0.9587	0.9607	0.9617	0.9434	0.963	0.997	0.9942	0.995	0.9997	0.9912	0.9949	0.9968	0.9994	0.994	0.999	1	0.9995	0.9998	1	1	0.9985	1	0.9998	0.9998	1	1	1
Start_Consol_F245	0.03189	0.14425	0.3456	0.421	0	0.6378	0.6647	0.7978	0.823	0.8493	0.975	0.9567	0.9588	0.9599	0.9352	0.9609	0.9993	0.9945	0.995	0.9999	0.9912	0.9949	0.9966	0.9994	0.9934	0.9991	1	0.9995	0.9997	1	1	0.9982	1	0.9998	0.9999	1	1	1
Start_Drew	0.025442	0.10494	0.25145	0.30612	0.3622	0	0.5144	0.6195	0.6394	0.659	0.8516	0.8508	0.8662	0.8835	0.8607	0.9019	0.972	0.9814	0.9817	0.9968	0.9756	0.9853	0.9898	0.9965	0.9845	0.9956	0.9999	0.9983	0.9994	0.9998	1	0.9969	0.9999	0.9993	0.9996	1	1	0.9999
Start_Sang_Run	0.020346	0.09095	0.23524	0.28528	0.3353	0.4856	0	0.6039	0.626	0.6461	0.858	0.8514	0.8723	0.8858	0.8615	0.9043	0.9805	0.9821	0.9843	0.9974	0.9752	0.9865	0.991	0.9966	0.985	0.9958	0.9997	0.9982	0.9992	0.9996	0.9999	0.9968	0.9998	0.9993	0.9996	0.9999	1	0.9999
Start_Petenbrink_2	0.002275	0.022433	0.12777	0.16678	0.2022	0.3805	0.3961	0	0.526	0.5476	0.8401	0.8304	0.8534	0.8652	0.8339	0.8904	0.989	0.9822	0.9837	0.9977	0.9735	0.9856	0.99	0.9967	0.9831	0.9959	0.9991	0.9973	0.9986	0.9989	0.9991	0.996	0.9991	0.9985	0.9988	0.9992	0.9993	0.9992
Start_Campbell_Farm_Early	0.001942	0.017517	0.11256	0.15013	0.17705	0.3606	0.374	0.474	0	0.5186	0.8494	0.8343	0.8595	0.8701	0.8354	0.8942	0.9951	0.9849	0.986	0.9992	0.9764	0.9867	0.991	0.998	0.9839	0.9971	1	0.9984	0.9995	0.9999	1	0.9966	0.9998	0.9994	0.9996	1	1	0.9999
Start_Railroad_Early	0.000717	0.009692	0.09848	0.12646	0.15067	0.341	0.3539	0.4524	0.4814	0	0.8364	0.8225	0.8465	0.8585	0.8263	0.8845	0.9898	0.9808	0.982	0.9973	0.9728	0.9849	0.9887	0.9957	0.9817	0.995	0.9982	0.9966	0.9977	0.9981	0.9983	0.9949	0.9982	0.9978	0.9981	0.9985	0.9988	0.9989
Start_Fort_Hill	0.000146	0.000617	0.023192	0.03181	0.024958	0.14843	0.14205	0.15987	0.15062	0.16363	0	0.5853	0.6456	0.7096	0.6772	0.7725	0.9652	0.9597	0.9629	0.9957	0.9478	0.9708	0.9797	0.9927	0.9685	0.9911	0.9992	0.9956	0.998	0.9989	0.9993	0.994	0.9991	0.998	0.9984	0.9994	0.9993	0.9992
Start_Gnagey_No_3	0.000454	0.003412	0.0333	0.04127	0.04335	0.14916	0.14858	0.16962	0.16572	0.17746	0.4147	0	0.5585	0.6434	0.6301	0.7208	0.8842	0.9404	0.9453	0.9938	0.9327	0.9589	0.9744	0.991	0.9612	0.9872	0.9993	0.9945	0.9979	0.999	0.9994	0.9931	0.9991	0.9978	0.9983	0.9994	0.9993	0.9991
Start_Peck_No_1	0.000717	0.004475	0.03166	0.03933	0.04118	0.1338	0.1277	0.14661	0.14053	0.15349	0.3544	0.4415	0	0.5977	0.5911	0.6842	0.8347	0.9144	0.9235	0.9727	0.9101	0.9404	0.9554	0.9729	0.9447	0.9756	0.9979	0.9915	0.996	0.9986	0.9997	0.991	0.9993	0.9974	0.9983	1	0.9999	0.9997
Start_Wylie_3	0.000838	0.0051	0.029342	0.03835	0.04007	0.11648	0.11416	0.13483	0.12987	0.14149	0.29038	0.3566	0.4023	0	0.5073	0.6005	0.6497	0.8616	0.8708	0.9416	0.8608	0.906	0.9263	0.9523	0.9179	0.9568	0.9944	0.986	0.993	0.9969	0.9987	0.9869	0.9983	0.9953	0.9968	0.9993	0.9993	0.9991
Start_Morganza_Reservoir	0.002567	0.013071	0.0457	0.05665	0.06477	0.1393	0.13849	0.16608	0.16463	0.17366	0.3228	0.3699	0.4089	0.4927	0	0.5881	0.6155	0.8357	0.8419	0.9027	0.8364	0.8842	0.8984	0.9266	0.8992	0.9361	0.9911	0.9815	0.9888	0.9947	0.9981	0.9831	0.9976	0.9934	0.9963	0.9995	0.9997	0.9995
Start_Jonas_Field	0.001721	0.008275	0.028633	0.03705	0.0391	0.09808	0.09567	0.10964	0.10583	0.11553	0.2275	0.27918	0.31577	0.3995	0.4119	0	0.511	0.7539	0.7682	0.8164	0.7641	0.8038	0.8264	0.8487	0.841	0.8794	0.9756	0.9612	0.9731	0.9888	0.9952	0.9704	0.994	0.9859	0.9918	0.9978	0.9983	0.9981
Start_Kirschner_Early	0.0001	0.000475	0.002058	0.003021	0.000704	0.027963	0.019537	0.010958	0.004904	0.010246	0.0348	0.11577	0.16528	0.3503	0.3845	0.489	0	0.8522	0.8666	0.9746	0.8517	0.908	0.9419	0.9722	0.9217	0.9696	0.999	0.9886	0.9959	0.9985	0.9998	0.9887	0.9992	0.9967	0.9979	0.9999	0.9999	0.9995
Start_Consol_Early	0.000379	0.001475	0.004283	0.005821	0.005467	0.018646	0.017888	0.017763	0.015083	0.019233	0.04033	0.05963	0.08558	0.13838	0.16435	0.2461	0.14785	0	0.5269	0.51	0.5325	0.582	0.5861	0.6158	0.6634	0.7105	0.9611	0.9216	0.9444	0.979	0.9952	0.9414	0.9927	0.976	0.9854	0.9987	0.999	0.9982
Start_Gensler	0.000246	0.001258	0.003846	0.004975	0.004958	0.018288	0.015708	0.016279	0.013975	0.018	0.03712	0.05467	0.07647	0.12924	0.1581	0.23181	0.13344	0.4731	0	0.5114	0.508	0.5525	0.5784	0.6011	0.638	0.6918	0.9012	0.8935	0.9228	0.9638	0.9858	0.9251	0.986	0.9641	0.9782	0.9973	0.9983	0.9977
Start_Ashmore_Farm	7.9e-05	0.000475	0.000217	0.000325	0.000129	0.003167	0.0026	0.002296	0.000775	0.0027	0.00435	0.0062	0.027321	0.05838	0.09729	0.18363	0.025421	0.4901	0.4886	0	0.5026	0.5938	0.5804	0.6459	0.6604	0.7153	0.9445	0.9223	0.9482	0.9783	0.9946	0.9408	0.9929	0.976	0.9857	0.9988	0.999	0.9983
Start_Morganza_Lang	0.000554	0.002296	0.007188	0.008762	0.008788	0.024429	0.024842	0.026525	0.023554	0.027225	0.05217	0.06733	0.08986	0.1392	0.1636	0.23589	0.14832	0.4675	0.492	0.4974	0	0.5437	0.5653	0.5847	0.6306	0.6777	0.8843	0.8821	0.9114	0.9551	0.9782	0.9185	0.9814	0.9594	0.9748	0.9955	0.9977	0.9972
Start_Portman	0.000304	0.001488	0.003871	0.005117	0.0051	0.014696	0.013479	0.014354	0.013267	0.015146	0.029171	0.04111	0.0596	0.09403	0.11584	0.19623	0.09195	0.418	0.4475	0.4062	0.4563	0	0.5035	0.5308	0.6012	0.6448	0.9334	0.8986	0.9264	0.9683	0.9909	0.9239	0.9894	0.9668	0.9805	0.9977	0.9981	0.9972
Start_Reckner	0.000312	0.001258	0.002571	0.003204	0.003367	0.010246	0.008975	0.010017	0.009025	0.011279	0.02035	0.025617	0.04458	0.07371	0.10164	0.17365	0.05813	0.4139	0.4216	0.4196	0.4347	0.4965	0	0.5414	0.5833	0.6291	0.8262	0.858	0.8916	0.9461	0.9755	0.9044	0.9797	0.9527	0.9725	0.9966	0.9979	0.9971
Start_Saddle_Late	8.3e-05	0.000546	0.000537	0.000646	0.000583	0.003525	0.003363	0.003317	0.001979	0.004258	0.007313	0.009017	0.027133	0.04774	0.07342	0.15131	0.027829	0.3842	0.3989	0.3542	0.4153	0.4692	0.4587	0	0.5678	0.6144	0.9011	0.8809	0.9124	0.9599	0.9857	0.9138	0.9839	0.9608	0.9763	0.9966	0.9971	0.9962
Start_Goodwin_Portman	0.000421	0.002183	0.005062	0.006017	0.00665	0.015546	0.015017	0.016908	0.016146	0.018279	0.031521	0.03883	0.05535	0.08215	0.10078	0.15895	0.0783	0.3366	0.362	0.3396	0.3694	0.3988	0.4167	0.4322	0	0.5395	0.7425	0.783	0.8124	0.8858	0.9132	0.8487	0.9357	0.9055	0.9398	0.9801	0.9932	0.9935
Start_Railroad_Late	7.9e-05	0.000587	0.000767	0.000963	0.000858	0.004404	0.004154	0.004117	0.002933	0.004971	0.008946	0.012808	0.024379	0.04318	0.06387	0.12058	0.030371	0.28946	0.30817	0.28469	0.3223	0.3552	0.3709	0.3856	0.4605	0	0.6977	0.77	0.8028	0.8913	0.9292	0.8468	0.9505	0.9099	0.9474	0.9879	0.994	0.9936
Start_Johnston	7.5e-05	0.000471	1.2e-05	0	0	8.7e-05	0.000346	0.000921	1.3e-05	0.001779	0.0008	0.000671	0.00215	0.005567	0.008883	0.024388	0.000963	0.03889	0.0988	0.0555	0.11567	0.06664	0.17381	0.09891	0.25754	0.30229	0	0.6458	0.7236	0.8433	0.9033	0.7784	0.9248	0.8714	0.9236	0.9859	0.9937	0.9928
Start_Brokaw	0.000108	0.000592	0.000404	0.000496	0.000542	0.001729	0.001804	0.002696	0.00165	0.003375	0.004367	0.005513	0.008475	0.014037	0.018504	0.03875	0.011367	0.07839	0.10647	0.07772	0.1179	0.10145	0.14198	0.11907	0.21695	0.23	0.3542	0	0.5038	0.6487	0.6828	0.641	0.7735	0.7433	0.8317	0.9366	0.9809	0.9841
Start_Howarth_Nelson	7.5e-05	0.000521	0.000117	0.000217	0.000296	0.000621	0.000846	0.001408	0.000542	0.002304	0.001992	0.002079	0.004025	0.007004	0.011188	0.026942	0.004083	0.05565	0.07722	0.05181	0.08863	0.07364	0.10838	0.08764	0.18761	0.19721	0.27643	0.4962	0	0.6815	0.7405	0.6552	0.8373	0.7759	0.8626	0.9674	0.9868	0.9875
Start_Consol_Late	7.5e-05	0.000487	4.6e-05	5e-05	2.9e-05	0.000229	0.000354	0.001092	0.000121	0.001862	0.001075	0.001029	0.001379	0.003121	0.005283	0.011221	0.001496	0.021033	0.03617	0.021746	0.04488	0.0317	0.05394	0.04013	0.1142	0.10871	0.15671	0.3513	0.3185	0	0.5261	0.5303	0.6835	0.654	0.7751	0.9207	0.9765	0.98
Start_Campbell_Farm_Late	7.5e-05	0.000467	0	0	0	1.3e-05	0.00015	0.000875	1.3e-05	0.001721	0.000679	0.000637	0.000338	0.001275	0.001879	0.004792	0.000183	0.004838	0.014204	0.005413	0.0218	0.0091	0.0245	0.014308	0.08678	0.07082	0.09673	0.3172	0.25947	0.4739	0	0.5049	0.6961	0.6453	0.7756	0.9371	0.9795	0.9817
Start_Household	0.000313	0.001017	0.001458	0.001521	0.001775	0.003067	0.003188	0.003983	0.003433	0.005133	0.006013	0.006925	0.009004	0.013058	0.016858	0.029592	0.011308	0.0586	0.07487	0.05918	0.08147	0.07613	0.09561	0.08623	0.15129	0.15318	0.22158	0.359	0.3448	0.4697	0.4951	0	0.6001	0.5988	0.7013	0.8091	0.9414	0.9577
Start_Squirrel_Hill	7.5e-05	0.000467	2.9e-05	2.9e-05	2.5e-05	0.000129	0.000221	0.000942	0.000162	0.00185	0.0009	0.000892	0.000712	0.001679	0.002387	0.005988	0.000771	0.007312	0.013975	0.007146	0.018604	0.01065	0.020304	0.016133	0.06428	0.04953	0.07523	0.22648	0.16267	0.3165	0.3039	0.3999	0	0.528	0.6754	0.8607	0.9638	0.9715
Start_Grays_Landing_2	7.9e-05	0.000475	0.000179	0.000187	0.000233	0.000667	0.000721	0.001483	0.000604	0.0022	0.001958	0.002225	0.002575	0.004725	0.006571	0.014067	0.003308	0.023992	0.03593	0.023967	0.04062	0.0332	0.04727	0.03919	0.09454	0.09007	0.12865	0.25666	0.2241	0.346	0.3547	0.4012	0.472	0	0.6195	0.7389	0.9302	0.9516
Start_Mon_City	7.5e-05	0.000483	7.9e-05	0.000154	0.000146	0.000375	0.000438	0.001229	0.000437	0.001929	0.001579	0.001687	0.001696	0.003175	0.003712	0.008163	0.002104	0.014592	0.02185	0.014308	0.025196	0.019462	0.027546	0.023654	0.06019	0.05264	0.07635	0.1683	0.13742	0.22493	0.22438	0.29875	0.3246	0.3805	0	0.5993	0.8766	0.9165
Start_Kirschner_Late	7.5e-05	0.000458	0	0	0	4e-06	5.4e-05	0.000821	8e-06	0.001471	0.000625	0.000633	2.9e-05	0.000654	0.000529	0.002229	8.8e-05	0.001254	0.002675	0.001196	0.004546	0.00235	0.003383	0.003392	0.019917	0.012067	0.014137	0.06343	0.0326	0.07933	0.06286	0.1909	0.13933	0.2611	0.4007	0	0.8899	0.9261
Start_Peck_No_2_Late	5.4e-05	0.000392	8e-06	0	4e-06	2.9e-05	2.9e-05	0.000712	8e-06	0.001158	0.000688	0.000675	0.000146	0.000733	0.000333	0.001721	0.000146	0.001037	0.001725	0.001042	0.002283	0.001942	0.002121	0.002908	0.006837	0.005988	0.00635	0.019113	0.013183	0.023462	0.020475	0.05864	0.03625	0.06978	0.12343	0.11011	0	0.5981
Start_Throckmorton	4.6e-05	0.000396	3.3e-05	2.9e-05	3.7e-05	7.9e-05	8.3e-05	0.000779	9.6e-05	0.001142	0.000833	0.000862	0.000308	0.000917	0.00055	0.001863	0.000463	0.001842	0.002296	0.001708	0.002817	0.002783	0.002908	0.003804	0.006533	0.006367	0.00725	0.015933	0.012488	0.020033	0.018342	0.04232	0.028533	0.04845	0.08355	0.0739	0.4019	0
Site order probabilities Model 2 based on Date estimates
Order	Petenbrink_1	Peck_No_2_Early	Grays_Landing_1	Saddle_Early	Consol_F245	Drew	Railroad_Early	Sang_Run	Campbell_Farm_Early	Petenbrink_2	Gnagey_3	Fort_Hill	Kirschner_Early	Wylie_3	Peck_No_1	Morganza_Reservoir	Jonas_Field	Ashmore_Farm	Consol_Early	Gensler	Reckner	Saddle_Late	Portman	Goodwin_Portman	Railroad_Late	Howarth_Nelson	Johnston	Campbell_Farm_Late	Morganza_Lang	Brokaw	Consol_Late	Squirrel_Hill	Household	Grays_Landing_2	Kirschner_Late	Mon_City	Peck_No_2_Late	Throckmorton
Petenbrink_1	0	0.7476	0.8833	0.9434	0.9701	0.976	0.9962	0.9815	0.9971	0.9974	0.9991	0.9998	0.9998	0.9995	0.9994	0.9988	0.9994	0.9999	0.9999	0.9999	0.9999	0.9999	0.9999	0.9999	0.9999	0.9999	1	1	0.9999	1	1	1	1	1	1	1	1	1
Peck_No_2_Early	0.25237	0	0.729	0.8187	0.8884	0.9056	0.9708	0.9323	0.9821	0.9823	0.9945	0.9986	0.9991	0.9969	0.9973	0.9951	0.9975	0.9999	0.9996	0.9995	0.9995	0.9999	0.9998	0.9995	0.9999	1	1	1	0.9999	1	1	1	1	1	1	1	1	1
Grays_Landing_1	0.11672	0.27096	0	0.588	0.6709	0.7261	0.8234	0.7929	0.8766	0.8743	0.9576	0.9782	0.9868	0.9731	0.9748	0.9701	0.9841	0.9984	0.9961	0.9958	0.9964	0.9989	0.9976	0.9963	0.9991	0.9997	0.9998	0.9999	0.9994	0.9998	0.9999	0.9999	0.9998	1	1	0.9999	0.9999	1
Saddle_Early	0.05661	0.18126	0.412	0	0.5863	0.6565	0.7642	0.7374	0.8362	0.8311	0.9423	0.9686	0.981	0.9627	0.9658	0.96	0.9787	0.9976	0.9947	0.994	0.995	0.9984	0.9969	0.995	0.9987	0.9997	0.9999	0.9999	0.999	0.9996	0.9999	0.9999	0.9997	0.9999	1	0.9999	0.9999	1
Consol_F245	0.029896	0.11157	0.3291	0.4137	0	0.5922	0.7176	0.6909	0.8123	0.8057	0.9425	0.9736	0.9859	0.9638	0.9676	0.957	0.9787	0.9982	0.9952	0.9947	0.9953	0.9988	0.9972	0.9949	0.9989	0.9998	0.9999	0.9999	0.999	0.9997	0.9999	0.9999	0.9998	0.9999	1	0.9999	0.9999	1
Drew	0.024017	0.09443	0.27387	0.3435	0.4078	0	0.5916	0.6001	0.6944	0.6946	0.8862	0.9282	0.956	0.9242	0.9279	0.9249	0.9582	0.9957	0.989	0.9883	0.9908	0.9972	0.994	0.9899	0.9977	0.9996	0.9999	0.9999	0.9985	0.9995	0.9999	0.9999	0.9997	1	1	0.9999	0.9999	1
Railroad_Early	0.003806	0.029215	0.17659	0.23583	0.28242	0.4084	0	0.5312	0.6405	0.6355	0.8871	0.9425	0.9748	0.9284	0.9336	0.9235	0.9616	0.9991	0.9928	0.9922	0.9932	0.9991	0.9963	0.9923	0.9987	0.9999	1	1	0.9987	0.9997	1	1	0.9997	1	1	0.9999	0.9999	0.9999
Sang_Run	0.018504	0.06772	0.20711	0.26261	0.30905	0.3999	0.4688	0	0.5761	0.5744	0.8027	0.8505	0.8887	0.8592	0.8676	0.8689	0.9182	0.9832	0.9725	0.97	0.9776	0.9894	0.9839	0.9773	0.9926	0.9983	0.999	0.9992	0.9962	0.9983	0.9992	0.9995	0.9987	0.9995	0.9997	0.9995	0.9994	0.9999
Campbell_Farm_Early	0.002888	0.017933	0.12339	0.16379	0.18773	0.3056	0.3595	0.4239	0	0.5011	0.8184	0.8852	0.9409	0.8769	0.8855	0.8833	0.9362	0.995	0.9851	0.9832	0.9868	0.9963	0.9912	0.9852	0.9965	0.9988	0.999	0.999	0.9969	0.9985	0.999	0.9991	0.9986	0.9991	0.9991	0.999	0.999	0.9994
Petenbrink_2	0.002648	0.017717	0.12574	0.16888	0.19429	0.30539	0.3645	0.4256	0.4989	0	0.8028	0.8642	0.9178	0.8659	0.8745	0.8736	0.9274	0.994	0.9823	0.9794	0.9853	0.9961	0.9903	0.984	0.9963	0.9996	0.9998	0.9999	0.9974	0.9992	0.9998	0.9999	0.9993	0.9999	1	0.9998	0.9998	0.9999
Gnagey_3	0.00095	0.005504	0.04242	0.05767	0.0575	0.11383	0.11293	0.19726	0.18157	0.19715	0	0.5515	0.6234	0.6312	0.6464	0.6838	0.7818	0.9575	0.9257	0.9162	0.9431	0.9752	0.9571	0.9413	0.9817	0.9968	0.9983	0.9988	0.9916	0.9962	0.9986	0.9989	0.9969	0.999	0.9994	0.9989	0.9987	0.9997
Fort_Hill	0.000225	0.001394	0.021848	0.03145	0.026373	0.07182	0.0575	0.14954	0.11479	0.1358	0.4485	0	0.5774	0.5949	0.6154	0.6625	0.7688	0.9689	0.9252	0.9152	0.9493	0.9818	0.9612	0.9441	0.9858	0.9972	0.9982	0.9983	0.9913	0.9963	0.998	0.9982	0.9965	0.9983	0.9985	0.998	0.9979	0.9984
Kirschner_Early	0.000158	0.000865	0.01324	0.018998	0.014131	0.04399	0.025196	0.11134	0.05906	0.08222	0.3766	0.4227	0	0.5509	0.5654	0.6266	0.7436	0.9699	0.9178	0.9088	0.9451	0.9795	0.9563	0.9383	0.9832	0.994	0.9952	0.9953	0.988	0.9931	0.995	0.9952	0.9936	0.9953	0.9955	0.995	0.9949	0.9965
Wylie_3	0.000542	0.003142	0.026906	0.03728	0.03617	0.0758	0.07155	0.14076	0.1231	0.13408	0.3688	0.4051	0.4491	0	0.5262	0.5671	0.6694	0.8757	0.8491	0.8367	0.8763	0.9205	0.8994	0.8814	0.9476	0.9874	0.9915	0.9948	0.9789	0.9883	0.9943	0.9961	0.9908	0.996	0.9975	0.9963	0.9959	0.9982
Peck_No_1	0.00056	0.002683	0.025167	0.03423	0.03238	0.0721	0.0664	0.13244	0.11453	0.1255	0.3536	0.3846	0.4346	0.4738	0	0.5402	0.6403	0.8313	0.8171	0.8071	0.8428	0.8847	0.869	0.854	0.9283	0.9836	0.9894	0.9944	0.9729	0.9861	0.994	0.9968	0.9895	0.9965	0.9986	0.9968	0.9964	0.9994
Morganza_Reservoir	0.001242	0.00494	0.029929	0.04004	0.04296	0.07513	0.07652	0.13113	0.11674	0.12638	0.3162	0.3375	0.3734	0.4329	0.4598	0	0.6006	0.7972	0.7912	0.7777	0.8177	0.868	0.8506	0.8322	0.9164	0.9782	0.9845	0.9904	0.9675	0.9815	0.9902	0.9944	0.9861	0.9948	0.9975	0.9958	0.9951	0.9994
Jonas_Field	0.000579	0.002465	0.015942	0.021279	0.021265	0.0418	0.03838	0.08182	0.06377	0.07261	0.21815	0.23118	0.25645	0.3306	0.3597	0.3994	0	0.696	0.6994	0.6909	0.7328	0.7828	0.7659	0.7574	0.8651	0.9609	0.9707	0.9838	0.9469	0.9684	0.9834	0.991	0.9778	0.9918	0.9969	0.9934	0.9925	0.9991
Ashmore_Farm	8.3e-05	0.00011	0.001602	0.002388	0.001769	0.004271	0.00086	0.016817	0.004958	0.005962	0.04252	0.031148	0.0301	0.12426	0.16869	0.20284	0.30399	0	0.5663	0.5421	0.5894	0.6682	0.6628	0.6415	0.8021	0.958	0.971	0.9906	0.9341	0.9646	0.9877	0.9949	0.9747	0.9944	0.9993	0.9947	0.9928	0.9995
Consol_Early	0.000123	0.000448	0.003858	0.005323	0.004825	0.010992	0.007235	0.02755	0.014908	0.01774	0.07431	0.07483	0.08216	0.15086	0.1829	0.20877	0.30059	0.4337	0	0.5049	0.5342	0.5794	0.5827	0.5945	0.7557	0.9398	0.9578	0.9824	0.9141	0.9515	0.9796	0.9901	0.9649	0.9894	0.9975	0.9914	0.9893	0.9992
Gensler	0.000135	0.000544	0.004217	0.005996	0.005283	0.01171	0.007775	0.029983	0.0168	0.020558	0.08381	0.08483	0.09121	0.16334	0.19286	0.22226	0.30906	0.4579	0.4951	0	0.5398	0.58	0.5735	0.5886	0.7434	0.9144	0.931	0.9638	0.8949	0.9327	0.9639	0.9809	0.9541	0.9822	0.9939	0.9863	0.9845	0.9985
Reckner	0.000138	0.000533	0.003577	0.004981	0.004746	0.009152	0.00679	0.022352	0.013183	0.014675	0.0569	0.05073	0.05489	0.12375	0.15718	0.18228	0.26725	0.4106	0.4658	0.4602	0	0.5501	0.5471	0.5522	0.7124	0.8896	0.9106	0.9455	0.8759	0.9151	0.9489	0.9716	0.9425	0.9739	0.9896	0.9803	0.9791	0.9979
Saddle_Late	7.1e-05	0.000104	0.001117	0.001631	0.001237	0.002775	0.000867	0.010619	0.003723	0.003862	0.024844	0.018162	0.020527	0.07954	0.11525	0.13197	0.21723	0.3318	0.4206	0.42	0.4499	0	0.5088	0.5181	0.6975	0.9065	0.93	0.9652	0.8856	0.929	0.9645	0.9835	0.9518	0.9835	0.9961	0.9876	0.9846	0.9988
Portman	8.8e-05	0.000196	0.002354	0.003062	0.002819	0.006004	0.00366	0.016092	0.00876	0.00966	0.04295	0.03877	0.04372	0.10063	0.13097	0.14944	0.23409	0.3372	0.4173	0.4265	0.4529	0.4912	0	0.5195	0.6932	0.903	0.9273	0.959	0.8803	0.9242	0.9586	0.9779	0.948	0.9793	0.9922	0.984	0.9817	0.9982
Goodwin_Portman	0.000131	0.000527	0.003656	0.004954	0.00514	0.010108	0.007681	0.022685	0.014804	0.015998	0.05872	0.05591	0.06174	0.11857	0.14604	0.16779	0.24261	0.3585	0.4055	0.4114	0.4478	0.4819	0.4805	0	0.6582	0.8435	0.8712	0.9091	0.8406	0.8798	0.9184	0.9524	0.9194	0.9582	0.9813	0.9701	0.9696	0.9967
Railroad_Late	7.9e-05	0.000142	0.000923	0.001269	0.001069	0.002273	0.001252	0.007429	0.0035	0.003698	0.018258	0.014208	0.0168	0.05238	0.07169	0.08365	0.13493	0.19791	0.24427	0.25664	0.28759	0.30252	0.3068	0.3418	0	0.6989	0.7538	0.7959	0.7321	0.7778	0.827	0.8987	0.853	0.9145	0.9623	0.9404	0.9426	0.9935
Howarth_Nelson	5.4e-05	2.1e-05	0.000252	0.000302	0.000185	0.000396	0.000121	0.001706	0.00125	0.000442	0.003225	0.002779	0.005988	0.012602	0.016383	0.021823	0.03908	0.042	0.0602	0.08565	0.11045	0.09347	0.09702	0.15647	0.30107	0	0.5949	0.6519	0.5908	0.6466	0.7177	0.8449	0.773	0.8713	0.9519	0.914	0.9144	0.9931
Johnston	3.8e-05	0	0.000167	0.000148	0.000117	0.00014	0	0.001027	0.001	0.000212	0.001725	0.001794	0.004783	0.008467	0.010646	0.015454	0.029258	0.028967	0.04221	0.06897	0.0894	0.06999	0.07272	0.12882	0.24615	0.4051	0	0.5087	0.5061	0.536	0.5685	0.7024	0.6789	0.769	0.8532	0.8378	0.8604	0.9861
Campbell_Farm_Late	4.4e-05	0	0.000129	0.000123	7.5e-05	5.8e-05	0	0.00076	0.000971	0.000148	0.001238	0.001667	0.004698	0.005169	0.005617	0.009631	0.016235	0.00945	0.017562	0.03622	0.0545	0.03478	0.04104	0.09094	0.2041	0.3481	0.4913	0	0.5018	0.5451	0.599	0.7723	0.7024	0.8206	0.934	0.8805	0.8854	0.9905
Morganza_Lang	6.3e-05	0.000104	0.000642	0.000954	0.000971	0.001548	0.001331	0.00384	0.003104	0.002627	0.008446	0.008677	0.012033	0.021144	0.027117	0.0325	0.05308	0.06592	0.08587	0.10507	0.12407	0.11438	0.11975	0.15939	0.26793	0.4092	0.4939	0.4982	0	0.5239	0.5494	0.669	0.6527	0.7284	0.7997	0.7955	0.8236	0.9713
Brokaw	4.8e-05	1.5e-05	0.0002	0.000363	0.000346	0.0005	0.000308	0.001704	0.001452	0.000781	0.003806	0.00374	0.006923	0.01169	0.013908	0.018477	0.031621	0.03536	0.04854	0.06726	0.08494	0.07098	0.07578	0.12021	0.22224	0.3534	0.464	0.4549	0.4761	0	0.5266	0.6738	0.6501	0.7448	0.8377	0.816	0.8399	0.9809
Consol_Late	3.8e-05	4e-06	0.00014	0.000123	5.8e-05	9.8e-05	3.3e-05	0.000792	0.000969	0.000235	0.001388	0.001965	0.005006	0.005742	0.005977	0.009769	0.016617	0.01231	0.020429	0.03612	0.05107	0.03546	0.0414	0.08156	0.17299	0.28226	0.4315	0.401	0.4506	0.4734	0	0.6866	0.6442	0.7598	0.8812	0.8367	0.8549	0.9852
Squirrel_Hill	3.5e-05	0	0.000102	8.8e-05	6.2e-05	8.5e-05	2.9e-05	0.000521	0.000935	0.000133	0.00106	0.001777	0.004796	0.003948	0.003242	0.005629	0.008969	0.005085	0.009852	0.019129	0.028429	0.016527	0.022096	0.04764	0.10126	0.15512	0.29756	0.22773	0.331	0.3262	0.31344	0	0.5104	0.6096	0.7219	0.7175	0.7649	0.9692
Household	3.5e-05	8e-06	0.000179	0.000275	0.000192	0.000346	0.000262	0.001304	0.001429	0.00069	0.003131	0.003454	0.00644	0.009248	0.010548	0.013927	0.022181	0.025269	0.03509	0.04595	0.05753	0.0482	0.05204	0.08062	0.14698	0.227	0.3211	0.29761	0.3473	0.35	0.3558	0.4896	0	0.567	0.6366	0.6569	0.7086	0.9366
Grays_Landing_2	2.5e-05	4e-06	4.4e-05	7.9e-05	6e-05	4.4e-05	8e-06	0.000479	0.000879	6.2e-05	0.001021	0.00169	0.004727	0.004033	0.003469	0.00519	0.008185	0.005644	0.010619	0.017815	0.026098	0.016529	0.020702	0.04184	0.08555	0.12867	0.23103	0.17938	0.27156	0.25518	0.24017	0.3904	0.433	0	0.5753	0.6167	0.6821	0.9444
Kirschner_Late	3.1e-05	0	2.7e-05	3.3e-05	4e-05	2e-06	0	0.000275	0.000873	1.9e-05	0.000635	0.001548	0.004519	0.002483	0.001438	0.002504	0.003067	0.000677	0.00251	0.006071	0.010429	0.003865	0.007794	0.018735	0.03773	0.04807	0.14678	0.06599	0.20032	0.16231	0.11878	0.27808	0.3634	0.4247	0	0.5694	0.6589	0.9518
Mon_City	2.9e-05	6e-06	9e-05	0.000115	0.000102	0.000137	9.4e-05	0.000538	0.000994	0.000213	0.001069	0.001956	0.004983	0.003704	0.003158	0.004227	0.006604	0.005279	0.008612	0.013652	0.019698	0.012435	0.015965	0.02994	0.05965	0.08603	0.16218	0.11945	0.20454	0.184	0.1633	0.28253	0.3431	0.3833	0.4306	0	0.5778	0.9006
Peck_No_2_Late	1.9e-05	8e-06	7.5e-05	7.1e-05	0.000123	0.000125	9.4e-05	0.00056	0.001044	0.000233	0.001277	0.002129	0.005096	0.004073	0.003629	0.00495	0.007477	0.007206	0.01066	0.015517	0.020894	0.015438	0.018258	0.030448	0.05744	0.08558	0.13962	0.1146	0.17637	0.16013	0.1451	0.23506	0.29139	0.3179	0.3411	0.4222	0	0.8618
Throckmorton	1.5e-05	1e-05	2.9e-05	2.7e-05	2.9e-05	3.8e-05	5.2e-05	0.000112	0.000631	5.2e-05	0.000288	0.001615	0.003523	0.001844	0.000579	0.00059	0.000902	0.000515	0.000815	0.001485	0.002096	0.001225	0.001804	0.003254	0.00649	0.006888	0.013902	0.009454	0.028656	0.019085	0.014765	0.030794	0.06338	0.05564	0.04823	0.09942	0.13815	0
